# Supplementary material for: catena-Poly[[(1,10-phenanthroline-κ2 N,N′)lanthanum(III)]-μ-(5-bromo-2-hy­droxy­benzoato)-κ2 O 1:O 1′-di-μ-chlorido]
Source: Acta Crystallogr Sect E Struct Rep Online. 2012 Jun 13;68(Pt 7):m896. doi: 10.1107/S1600536812025500 (PMC3393170; doi:10.1107/S1600536812025500)
Supplement: Supplementary file 1 [file e-68-0m896-sup1.cif]

##############################################################################
#                                                                            #
# This CIF contains the data in a paper accepted for publication in          #
# Acta Crystallographica Section E. It conforms to the requirements of       #
# Notes for Authors for Acta Crystallographica Section E, and has been       #
# peer reviewed under the auspices of the IUCr Commission on Journals.       #
#                                                                            #
# Full details of the Crystallographic Information File format               #
# are given in the paper "The Crystallographic Information File (CIF):       #
# a New Standard Archive File for Crystallography" by S. R. Hall, F. H.      #
# Allen and I. D. Brown [Acta Cryst. (1991), A47, 655-685].                  #
#                                                                            #
# The current version of the core CIF dictionary is obtainable from          #
# ftp://ftp.iucr.org/pub/cif_core.dic.                                       #
#                                                                            #
# Software is freely available for graphical display of the structure(s)     #
# in this CIF. For information consult the CIF software page                 #
# http://www.iucr.org/resources/cif/software.                                #
#                                                                            #
# This file may be used for bona fide research purposes within the           #
# scientific community so long as proper attribution is given to the journal # 
# article from which it was obtained.                                        #
#                                                                            #
##############################################################################
data_I
_audit_creation_method     SHELXL-97
_chemical_name_systematic
;
<i>catena</i>-Poly[[(1,10-phenanthroline-
\k^2^<i>N</i>,<i>N</i>')lanthanum(III)]-\m-(5-bromo-2-hydroxybenzoato)-
\k^2^<i>O</i>^1^:<i>O</i>^1'^-di-\m-chlorido]
;
_chemical_name_common     ?
_chemical_formula_moiety     'C19 H12 Br Cl2 La N2 O3'
_chemical_formula_sum     'C19 H12 Br Cl2 La N2 O3'
_chemical_formula_iupac     '[La (C7 H4 Br O3) Cl2 (C12 H8 N2)]'
_chemical_formula_weight     606.02
_chemical_melting_point     ?
_symmetry_cell_setting     orthorhombic
_symmetry_space_group_name_H-M     'P b c a'
_symmetry_space_group_name_Hall     '-P 2ac 2ab '
loop_
    _symmetry_equiv_pos_as_xyz
    'x, y, z'
    '-x+1/2, -y, z+1/2'
    '-x, y+1/2, -z+1/2'
    'x+1/2, -y+1/2, -z'
    '-x, -y, -z'
    'x-1/2, y, -z-1/2'
    'x, -y-1/2, z-1/2'
    '-x-1/2, y-1/2, z'
_cell_length_a     8.2957(10)
_cell_length_b     22.104(3)
_cell_length_c     22.110(3)
_cell_angle_alpha     90.00
_cell_angle_beta     90.00
_cell_angle_gamma     90.00
_cell_volume     4054.3(9)
_cell_formula_units_Z     8
_cell_measurement_reflns_used     3026
_cell_measurement_theta_min     2.61
_cell_measurement_theta_max     24.64
_cell_measurement_temperature     296(2)
_exptl_crystal_description     flake
_exptl_crystal_colour     colorless
_exptl_crystal_size_max     0.30
_exptl_crystal_size_mid     0.24
_exptl_crystal_size_min     0.14
_exptl_crystal_density_diffrn     1.986
_exptl_crystal_density_meas     ?
_exptl_crystal_density_method     'not measured'
_exptl_crystal_F_000     2320
_exptl_absorpt_coefficient_mu     4.364
_exptl_absorpt_correction_type     multi-scan
_exptl_absorpt_process_details     '(SADABS; Sheldrick, 1996)'
_exptl_absorpt_correction_T_min     0.3523
_exptl_absorpt_correction_T_max     0.5842
_exptl_special_details     ?
_diffrn_ambient_temperature     296(2)
_diffrn_radiation_type     MoK\a
_diffrn_radiation_wavelength     0.71073
_diffrn_radiation_source     'fine-focus sealed tube'
_diffrn_radiation_monochromator     graphite
_diffrn_measurement_device_type     'Bruker APEXII CCD'
_diffrn_measurement_method     '\f and \w scans'
_diffrn_detector_area_resol_mean     ?
_diffrn_reflns_number     19025
_diffrn_reflns_av_R_equivalents     0.0649
_diffrn_reflns_av_sigmaI/netI     0.0479
_diffrn_reflns_theta_min     1.84
_diffrn_reflns_theta_max     25.10
_diffrn_reflns_theta_full     25.10
_diffrn_measured_fraction_theta_max     1.000
_diffrn_measured_fraction_theta_full     1.000
_diffrn_reflns_limit_h_min     -9
_diffrn_reflns_limit_h_max     7
_diffrn_reflns_limit_k_min     -26
_diffrn_reflns_limit_k_max     26
_diffrn_reflns_limit_l_min     -26
_diffrn_reflns_limit_l_max     26
_diffrn_standards_number     ?
_diffrn_standards_interval_count     ?
_diffrn_standards_interval_time     ?
_diffrn_standards_decay_%     ?
_refine_special_details
;
Refinement of <i>F</i>^2^ against ALL reflections. The weighted <i>R</i>-factor
<i>wR</i> and goodness of fit <i>S</i> are based on <i>F</i>^2^, conventional
<i>R</i>-factors <i>R</i> are based on <i>F</i>, with <i>F</i> set to zero for
negative <i>F</i>^2^. The threshold expression of <i>F</i>^2^ >
\s(<i>F</i>^2^) is used only for calculating <i>R</i>-factors(gt) <i>etc</i>.
and is not relevant to the choice of reflections for refinement.
<i>R</i>-factors based on <i>F</i>^2^ are statistically about twice as large
as those based on <i>F</i>, and <i>R</i>- factors based on ALL data will be
even larger.
;
_reflns_number_total     3598
_reflns_number_gt     2849
_reflns_threshold_expression     >2\s(I)
_refine_ls_structure_factor_coef     Fsqd
_refine_ls_matrix_type     full
_refine_ls_R_factor_all     0.0526
_refine_ls_R_factor_gt     0.0344
_refine_ls_wR_factor_gt     0.0945
_refine_ls_wR_factor_ref     0.1247
_refine_ls_goodness_of_fit_ref     1.003
_refine_ls_restrained_S_all     1.003
_refine_ls_number_reflns     3598
_refine_ls_number_parameters     254
_refine_ls_number_restraints     0
_refine_ls_hydrogen_treatment     constr
_refine_ls_weighting_scheme     calc
_refine_ls_weighting_details
         'calc w=1/[\s^2^(Fo^2^)+(0.0800P)^2^+0.7837P] where P=(Fo^2^+2Fc^2^)/3'
_atom_sites_solution_hydrogens     geom
_atom_sites_solution_primary     direct
_atom_sites_solution_secondary     difmap
_refine_ls_shift/su_max     0.002
_refine_ls_shift/su_mean     0.000
_refine_diff_density_max     1.196
_refine_diff_density_min     -1.336
_refine_ls_extinction_method     none
_refine_ls_extinction_coef     ?
loop_
    _atom_type_symbol
    _atom_type_description
    _atom_type_scat_dispersion_real
    _atom_type_scat_dispersion_imag
    _atom_type_scat_source
    'C' 'C' 0.0033 0.0016
                         'International Tables Vol C Tables 4.2.6.8 and 6.1.1.4'
    'H' 'H' 0.0000 0.0000
                         'International Tables Vol C Tables 4.2.6.8 and 6.1.1.4'
    'N' 'N' 0.0061 0.0033
                         'International Tables Vol C Tables 4.2.6.8 and 6.1.1.4'
    'O' 'O' 0.0106 0.0060
                         'International Tables Vol C Tables 4.2.6.8 and 6.1.1.4'
    'La' 'La' -0.2871 2.4523
                         'International Tables Vol C Tables 4.2.6.8 and 6.1.1.4'
    'Cl' 'Cl' 0.1484 0.1585
                         'International Tables Vol C Tables 4.2.6.8 and 6.1.1.4'
    'Br' 'Br' -0.2901 2.4595
                         'International Tables Vol C Tables 4.2.6.8 and 6.1.1.4'
_computing_data_collection     'APEX2 (Bruker, 2007)'
_computing_cell_refinement     'SAINT (Bruker, 2007)'
_computing_data_reduction     'SAINT (Bruker, 2007)'
_computing_structure_solution     'SHELXS97 (Sheldrick, 2008)'
_computing_structure_refinement     'SHELXL97 (Sheldrick, 2008)'
_computing_molecular_graphics
          'DIAMOND (Brandenburg, 1999) and Mercury (Macrae <i>et al.</i>, 2006)'
_computing_publication_material     'SHELXTL (Sheldrick, 2008)'
loop_
    _atom_site_type_symbol
    _atom_site_label
    _atom_site_fract_x
    _atom_site_fract_y
    _atom_site_fract_z
    _atom_site_U_iso_or_equiv
    _atom_site_adp_type
    _atom_site_calc_flag
    _atom_site_refinement_flags
    _atom_site_occupancy
    _atom_site_symmetry_multiplicity
    _atom_site_disorder_assembly
    _atom_site_disorder_group
    La La1 0.78367(4) 0.242463(15) 0.537359(15) 0.02456(15) Uani d . 1 1 . .
    Br Br1 0.86777(13) -0.05046(5) 0.66282(5) 0.0877(4) Uani d . 1 1 . .
    Cl Cl1 0.57034(19) 0.18099(7) 0.45631(7) 0.0352(4) Uani d . 1 1 . .
    Cl Cl2 0.46216(18) 0.27765(8) 0.57361(7) 0.0365(4) Uani d . 1 1 . .
    N N1 0.6683(7) 0.1654(3) 0.6202(2) 0.0401(14) Uani d . 1 1 . .
    N N2 0.8088(7) 0.2724(3) 0.6548(2) 0.0396(14) Uani d . 1 1 . .
    O O1 0.9829(5) 0.16436(19) 0.5594(2) 0.0389(11) Uani d . 1 1 . .
    O O2 1.2182(5) 0.1607(2) 0.5117(2) 0.0423(12) Uani d . 1 1 . .
    O O3 1.3579(7) 0.0573(2) 0.4954(3) 0.0615(15) Uani d . 1 1 . .
    H H3 1.3282 0.0899 0.4818 0.092 Uiso calc R 1 1 . .
    C C1 0.5984(9) 0.1136(3) 0.6047(4) 0.0510(19) Uani d . 1 1 . .
    H H1 0.5907 0.1048 0.5637 0.061 Uiso calc R 1 1 . .
    C C2 0.5357(10) 0.0711(4) 0.6451(4) 0.067(2) Uani d . 1 1 . .
    H H2 0.4911 0.0349 0.6317 0.080 Uiso calc R 1 1 . .
    C C3 0.5428(11) 0.0852(5) 0.7052(4) 0.075(3) Uani d . 1 1 . .
    H H3A 0.5001 0.0585 0.7334 0.090 Uiso calc R 1 1 . .
    C C4 0.6131(10) 0.1391(4) 0.7249(3) 0.059(2) Uani d . 1 1 . .
    C C5 0.6262(12) 0.1591(5) 0.7881(3) 0.082(3) Uani d . 1 1 . .
    H H5 0.5853 0.1341 0.8184 0.098 Uiso calc R 1 1 . .
    C C6 0.6954(12) 0.2124(5) 0.8043(4) 0.077(3) Uani d . 1 1 . .
    H H6 0.7022 0.2228 0.8450 0.093 Uiso calc R 1 1 . .
    C C7 0.7564(11) 0.2516(4) 0.7606(4) 0.056(2) Uani d . 1 1 . .
    C C8 0.8293(11) 0.3067(4) 0.7754(4) 0.065(2) Uani d . 1 1 . .
    H H8 0.8383 0.3182 0.8157 0.078 Uiso calc R 1 1 . .
    C C9 0.8855(11) 0.3424(4) 0.7323(4) 0.062(2) Uani d . 1 1 . .
    H H9 0.9332 0.3792 0.7419 0.074 Uiso calc R 1 1 . .
    C C10 0.8721(9) 0.3240(3) 0.6727(3) 0.0482(19) Uani d . 1 1 . .
    H H10 0.9107 0.3501 0.6431 0.058 Uiso calc R 1 1 . .
    C C11 0.7488(9) 0.2351(3) 0.6985(3) 0.0417(17) Uani d . 1 1 . .
    C C12 0.6755(8) 0.1795(3) 0.6812(3) 0.0417(17) Uani d . 1 1 . .
    C C13 1.0177(9) -0.0158(3) 0.6085(3) 0.0481(18) Uani d . 1 1 . .
    C C14 1.1393(10) -0.0516(3) 0.5865(4) 0.056(2) Uani d . 1 1 . .
    H H14 1.1465 -0.0922 0.5971 0.067 Uiso calc R 1 1 . .
    C C15 1.2497(11) -0.0257(4) 0.5485(4) 0.060(2) Uani d . 1 1 . .
    H H15 1.3323 -0.0496 0.5331 0.072 Uiso calc R 1 1 . .
    C C16 1.2430(9) 0.0348(3) 0.5321(3) 0.0442(18) Uani d . 1 1 . .
    C C17 1.1162(8) 0.0710(3) 0.5553(3) 0.0316(14) Uani d . 1 1 . .
    C C18 1.0040(8) 0.0436(3) 0.5932(3) 0.0397(16) Uani d . 1 1 . .
    H H18 0.9185 0.0662 0.6083 0.048 Uiso calc R 1 1 . .
    C C19 1.1035(8) 0.1364(3) 0.5407(3) 0.0352(15) Uani d . 1 1 . .
loop_
    _atom_site_aniso_label
    _atom_site_aniso_U_11
    _atom_site_aniso_U_22
    _atom_site_aniso_U_33
    _atom_site_aniso_U_12
    _atom_site_aniso_U_13
    _atom_site_aniso_U_23
    La1 0.0211(2) 0.0260(2) 0.0266(2) 0.00183(13) -0.00042(14) 0.00254(13)
    Br1 0.0732(7) 0.0716(7) 0.1182(9) -0.0105(5) 0.0171(6) 0.0530(6)
    Cl1 0.0248(8) 0.0350(9) 0.0459(9) 0.0010(6) -0.0002(7) -0.0084(7)
    Cl2 0.0264(8) 0.0551(10) 0.0282(8) 0.0097(7) -0.0002(6) -0.0023(7)
    N1 0.031(3) 0.045(3) 0.044(3) 0.003(3) 0.000(3) 0.012(3)
    N2 0.032(3) 0.052(4) 0.035(3) 0.011(3) -0.001(2) 0.004(3)
    O1 0.034(3) 0.039(3) 0.043(3) 0.012(2) 0.009(2) 0.012(2)
    O2 0.031(3) 0.032(3) 0.064(3) 0.001(2) 0.010(2) 0.018(2)
    O3 0.051(3) 0.045(3) 0.088(4) 0.017(3) 0.032(3) 0.013(3)
    C1 0.051(5) 0.048(4) 0.054(4) -0.001(4) -0.003(4) 0.013(4)
    C2 0.059(6) 0.061(5) 0.081(6) -0.013(4) -0.005(5) 0.032(5)
    C3 0.059(6) 0.095(7) 0.071(6) -0.014(5) 0.005(5) 0.050(5)
    C4 0.046(5) 0.077(6) 0.054(5) 0.007(4) 0.011(4) 0.030(4)
    C5 0.077(7) 0.137(10) 0.032(5) 0.018(7) 0.012(4) 0.044(5)
    C6 0.076(7) 0.111(9) 0.044(5) 0.008(6) -0.004(5) 0.010(6)
    C7 0.057(6) 0.085(7) 0.027(4) 0.026(4) 0.002(4) 0.010(4)
    C8 0.074(6) 0.079(7) 0.043(5) 0.020(5) -0.020(4) -0.022(5)
    C9 0.071(6) 0.068(6) 0.045(5) 0.013(5) -0.016(4) -0.011(4)
    C10 0.046(5) 0.055(5) 0.043(4) 0.008(4) -0.002(3) -0.013(3)
    C11 0.031(4) 0.058(5) 0.036(4) 0.016(3) 0.000(3) 0.005(3)
    C12 0.023(3) 0.064(5) 0.038(4) 0.017(3) 0.007(3) 0.018(3)
    C13 0.047(5) 0.039(4) 0.058(5) -0.008(3) -0.002(4) 0.014(3)
    C14 0.060(5) 0.032(4) 0.076(6) 0.000(4) 0.000(5) 0.010(4)
    C15 0.063(5) 0.033(4) 0.084(6) 0.020(4) 0.000(5) -0.004(4)
    C16 0.038(4) 0.032(4) 0.062(5) 0.004(3) -0.001(4) -0.004(3)
    C17 0.030(4) 0.024(3) 0.041(4) 0.002(3) -0.007(3) 0.002(3)
    C18 0.034(4) 0.036(4) 0.048(4) 0.001(3) -0.001(3) 0.010(3)
    C19 0.032(4) 0.037(4) 0.037(4) 0.004(3) -0.007(3) 0.002(3)
_geom_special_details
;
All e.s.d.'s (except the e.s.d. in the dihedral angle between two l.s. planes)
are estimated using the full covariance matrix. The cell e.s.d.'s are taken
into account individually in the estimation of e.s.d.'s in distances, angles
and torsion angles; correlations between e.s.d.'s in cell parameters are only
used when they are defined by crystal symmetry. An approximate (isotropic)
treatment of cell e.s.d.'s is used for estimating e.s.d.'s involving l.s.
planes.
;
loop_
    _geom_bond_atom_site_label_1
    _geom_bond_atom_site_label_2
    _geom_bond_site_symmetry_2
    _geom_bond_distance
    _geom_bond_publ_flag
    La1 O1 . 2.439(4) ?
    La1 O2 4_456 2.461(4) ?
    La1 N1 . 2.678(5) ?
    La1 N2 . 2.687(6) ?
    La1 Cl1 . 2.8618(16) ?
    La1 Cl2 . 2.8915(16) ?
    La1 Cl2 4_556 2.9001(16) ?
    La1 Cl1 4_556 2.9219(16) ?
    Br1 C13 . 1.891(7) ?
    Cl1 La1 4_456 2.9219(16) ?
    Cl2 La1 4_456 2.9001(16) ?
    N1 C1 . 1.328(9) ?
    N1 C12 . 1.386(9) ?
    N2 C10 . 1.317(9) ?
    N2 C11 . 1.365(10) ?
    O1 C19 . 1.246(8) ?
    O2 C19 . 1.266(8) ?
    O2 La1 4_556 2.461(4) ?
    O3 C16 . 1.348(9) ?
    O3 H3 . 0.8200 ?
    C1 C2 . 1.395(10) ?
    C1 H1 . 0.9300 ?
    C2 C3 . 1.365(13) ?
    C2 H2 . 0.9300 ?
    C3 C4 . 1.396(13) ?
    C3 H3A . 0.9300 ?
    C4 C12 . 1.415(10) ?
    C4 C5 . 1.469(12) ?
    C5 C6 . 1.359(14) ?
    C5 H5 . 0.9300 ?
    C6 C7 . 1.393(14) ?
    C6 H6 . 0.9300 ?
    C7 C8 . 1.397(12) ?
    C7 C11 . 1.422(11) ?
    C8 C9 . 1.321(12) ?
    C8 H8 . 0.9300 ?
    C9 C10 . 1.383(10) ?
    C9 H9 . 0.9300 ?
    C10 H10 . 0.9300 ?
    C11 C12 . 1.424(11) ?
    C13 C18 . 1.361(9) ?
    C13 C14 . 1.369(10) ?
    C14 C15 . 1.368(12) ?
    C14 H14 . 0.9300 ?
    C15 C16 . 1.386(12) ?
    C15 H15 . 0.9300 ?
    C16 C17 . 1.418(9) ?
    C17 C18 . 1.392(9) ?
    C17 C19 . 1.485(8) ?
    C18 H18 . 0.9300 ?
loop_
    _geom_angle_atom_site_label_1
    _geom_angle_atom_site_label_2
    _geom_angle_atom_site_label_3
    _geom_angle_site_symmetry_1
    _geom_angle_site_symmetry_3
    _geom_angle
    _geom_angle_publ_flag
    O1 La1 O2 . 4_456 148.59(15) ?
    O1 La1 N1 . . 69.84(15) ?
    O2 La1 N1 4_456 . 140.90(16) ?
    O1 La1 N2 . . 85.91(16) ?
    O2 La1 N2 4_456 . 103.23(17) ?
    N1 La1 N2 . . 61.55(19) ?
    O1 La1 Cl1 . . 102.01(12) ?
    O2 La1 Cl1 4_456 . 90.03(11) ?
    N1 La1 Cl1 . . 84.55(13) ?
    N2 La1 Cl1 . . 140.34(13) ?
    O1 La1 Cl2 . . 139.46(11) ?
    O2 La1 Cl2 4_456 . 71.62(11) ?
    N1 La1 Cl2 . . 69.63(12) ?
    N2 La1 Cl2 . . 74.78(12) ?
    Cl1 La1 Cl2 . . 74.39(4) ?
    O1 La1 Cl2 . 4_556 73.42(11) ?
    O2 La1 Cl2 4_456 4_556 82.71(12) ?
    N1 La1 Cl2 . 4_556 131.57(13) ?
    N2 La1 Cl2 . 4_556 144.64(13) ?
    Cl1 La1 Cl2 . 4_556 73.33(4) ?
    Cl2 La1 Cl2 . 4_556 138.31(4) ?
    O1 La1 Cl1 . 4_556 81.30(11) ?
    O2 La1 Cl1 4_456 4_556 72.36(11) ?
    N1 La1 Cl1 . 4_556 128.79(13) ?
    N2 La1 Cl1 . 4_556 75.41(13) ?
    Cl1 La1 Cl1 . 4_556 143.93(3) ?
    Cl2 La1 Cl1 . 4_556 125.57(5) ?
    Cl2 La1 Cl1 4_556 4_556 73.37(4) ?
    La1 Cl1 La1 . 4_456 101.44(5) ?
    La1 Cl2 La1 . 4_456 101.25(5) ?
    C1 N1 C12 . . 117.6(6) ?
    C1 N1 La1 . . 121.9(5) ?
    C12 N1 La1 . . 120.4(4) ?
    C10 N2 C11 . . 117.0(7) ?
    C10 N2 La1 . . 122.4(5) ?
    C11 N2 La1 . . 120.6(5) ?
    C19 O1 La1 . . 146.0(4) ?
    C19 O2 La1 . 4_556 139.2(4) ?
    C16 O3 H3 . . 109.5 ?
    N1 C1 C2 . . 125.3(8) ?
    N1 C1 H1 . . 117.4 ?
    C2 C1 H1 . . 117.4 ?
    C3 C2 C1 . . 116.9(8) ?
    C3 C2 H2 . . 121.5 ?
    C1 C2 H2 . . 121.5 ?
    C2 C3 C4 . . 121.1(8) ?
    C2 C3 H3A . . 119.5 ?
    C4 C3 H3A . . 119.5 ?
    C3 C4 C12 . . 118.5(8) ?
    C3 C4 C5 . . 125.7(8) ?
    C12 C4 C5 . . 115.7(9) ?
    C6 C5 C4 . . 122.8(8) ?
    C6 C5 H5 . . 118.6 ?
    C4 C5 H5 . . 118.6 ?
    C5 C6 C7 . . 120.7(9) ?
    C5 C6 H6 . . 119.6 ?
    C7 C6 H6 . . 119.6 ?
    C6 C7 C8 . . 122.5(9) ?
    C6 C7 C11 . . 119.6(9) ?
    C8 C7 C11 . . 117.8(8) ?
    C9 C8 C7 . . 120.4(8) ?
    C9 C8 H8 . . 119.8 ?
    C7 C8 H8 . . 119.8 ?
    C8 C9 C10 . . 118.8(8) ?
    C8 C9 H9 . . 120.6 ?
    C10 C9 H9 . . 120.6 ?
    N2 C10 C9 . . 125.0(8) ?
    N2 C10 H10 . . 117.5 ?
    C9 C10 H10 . . 117.5 ?
    N2 C11 C7 . . 120.9(8) ?
    N2 C11 C12 . . 119.0(7) ?
    C7 C11 C12 . . 120.0(7) ?
    N1 C12 C4 . . 120.5(7) ?
    N1 C12 C11 . . 118.4(6) ?
    C4 C12 C11 . . 121.1(7) ?
    C18 C13 C14 . . 122.0(7) ?
    C18 C13 Br1 . . 119.5(6) ?
    C14 C13 Br1 . . 118.4(5) ?
    C15 C14 C13 . . 118.0(7) ?
    C15 C14 H14 . . 121.0 ?
    C13 C14 H14 . . 121.0 ?
    C14 C15 C16 . . 122.4(8) ?
    C14 C15 H15 . . 118.8 ?
    C16 C15 H15 . . 118.8 ?
    O3 C16 C15 . . 119.0(7) ?
    O3 C16 C17 . . 122.2(6) ?
    C15 C16 C17 . . 118.7(8) ?
    C18 C17 C16 . . 117.9(6) ?
    C18 C17 C19 . . 120.5(6) ?
    C16 C17 C19 . . 121.7(6) ?
    C13 C18 C17 . . 120.9(7) ?
    C13 C18 H18 . . 119.5 ?
    C17 C18 H18 . . 119.5 ?
    O1 C19 O2 . . 124.2(6) ?
    O1 C19 C17 . . 117.9(6) ?
    O2 C19 C17 . . 117.9(6) ?
loop_
    _geom_torsion_atom_site_label_1
    _geom_torsion_atom_site_label_2
    _geom_torsion_atom_site_label_3
    _geom_torsion_atom_site_label_4
    _geom_torsion_site_symmetry_1
    _geom_torsion_site_symmetry_2
    _geom_torsion_site_symmetry_3
    _geom_torsion_site_symmetry_4
    _geom_torsion
    _geom_torsion_publ_flag
    O1 La1 Cl1 La1 . . . 4_456 161.75(11) ?
    O2 La1 Cl1 La1 4_456 . . 4_456 -47.48(12) ?
    N1 La1 Cl1 La1 . . . 4_456 93.73(13) ?
    N2 La1 Cl1 La1 . . . 4_456 63.6(2) ?
    Cl2 La1 Cl1 La1 . . . 4_456 23.40(5) ?
    Cl2 La1 Cl1 La1 4_556 . . 4_456 -129.86(6) ?
    Cl1 La1 Cl1 La1 4_556 . . 4_456 -106.56(8) ?
    O1 La1 Cl2 La1 . . . 4_456 -113.89(18) ?
    O2 La1 Cl2 La1 4_456 . . 4_456 71.80(13) ?
    N1 La1 Cl2 La1 . . . 4_456 -113.49(14) ?
    N2 La1 Cl2 La1 . . . 4_456 -178.30(15) ?
    Cl1 La1 Cl2 La1 . . . 4_456 -23.57(5) ?
    Cl2 La1 Cl2 La1 4_556 . . 4_456 16.84(4) ?
    Cl1 La1 Cl2 La1 4_556 . . 4_456 122.73(5) ?
    O1 La1 N1 C1 . . . . -84.2(5) ?
    O2 La1 N1 C1 4_456 . . . 104.1(6) ?
    N2 La1 N1 C1 . . . . 179.4(6) ?
    Cl1 La1 N1 C1 . . . . 20.8(5) ?
    Cl2 La1 N1 C1 . . . . 96.1(5) ?
    Cl2 La1 N1 C1 4_556 . . . -41.2(6) ?
    Cl1 La1 N1 C1 4_556 . . . -144.0(5) ?
    O1 La1 N1 C12 . . . . 97.8(5) ?
    O2 La1 N1 C12 4_456 . . . -73.9(5) ?
    N2 La1 N1 C12 . . . . 1.4(4) ?
    Cl1 La1 N1 C12 . . . . -157.2(5) ?
    Cl2 La1 N1 C12 . . . . -81.9(4) ?
    Cl2 La1 N1 C12 4_556 . . . 140.8(4) ?
    Cl1 La1 N1 C12 4_556 . . . 38.0(5) ?
    O1 La1 N2 C10 . . . . 112.4(5) ?
    O2 La1 N2 C10 4_456 . . . -37.2(5) ?
    N1 La1 N2 C10 . . . . -178.4(6) ?
    Cl1 La1 N2 C10 . . . . -143.7(5) ?
    Cl2 La1 N2 C10 . . . . -103.6(5) ?
    Cl2 La1 N2 C10 4_556 . . . 58.9(6) ?
    Cl1 La1 N2 C10 4_556 . . . 30.3(5) ?
    O1 La1 N2 C11 . . . . -70.6(5) ?
    O2 La1 N2 C11 4_456 . . . 139.9(5) ?
    N1 La1 N2 C11 . . . . -1.3(5) ?
    Cl1 La1 N2 C11 . . . . 33.4(6) ?
    Cl2 La1 N2 C11 . . . . 73.4(5) ?
    Cl2 La1 N2 C11 4_556 . . . -124.0(5) ?
    Cl1 La1 N2 C11 4_556 . . . -152.6(5) ?
    O2 La1 O1 C19 4_456 . . . -32.9(9) ?
    N1 La1 O1 C19 . . . . 157.1(8) ?
    N2 La1 O1 C19 . . . . -141.8(8) ?
    Cl1 La1 O1 C19 . . . . 77.5(8) ?
    Cl2 La1 O1 C19 . . . . 157.5(7) ?
    Cl2 La1 O1 C19 4_556 . . . 9.2(8) ?
    Cl1 La1 O1 C19 4_556 . . . -65.9(8) ?
    C12 N1 C1 C2 . . . . -2.0(11) ?
    La1 N1 C1 C2 . . . . 179.9(6) ?
    N1 C1 C2 C3 . . . . 2.1(13) ?
    C1 C2 C3 C4 . . . . -1.4(14) ?
    C2 C3 C4 C12 . . . . 0.8(13) ?
    C2 C3 C4 C5 . . . . 179.5(9) ?
    C3 C4 C5 C6 . . . . -179.6(10) ?
    C12 C4 C5 C6 . . . . -0.9(14) ?
    C4 C5 C6 C7 . . . . 0.9(16) ?
    C5 C6 C7 C8 . . . . -179.7(10) ?
    C5 C6 C7 C11 . . . . -1.2(14) ?
    C6 C7 C8 C9 . . . . 180.0(9) ?
    C11 C7 C8 C9 . . . . 1.5(13) ?
    C7 C8 C9 C10 . . . . -0.6(13) ?
    C11 N2 C10 C9 . . . . 1.6(11) ?
    La1 N2 C10 C9 . . . . 178.7(6) ?
    C8 C9 C10 N2 . . . . -1.0(13) ?
    C10 N2 C11 C7 . . . . -0.5(10) ?
    La1 N2 C11 C7 . . . . -177.7(5) ?
    C10 N2 C11 C12 . . . . 178.4(6) ?
    La1 N2 C11 C12 . . . . 1.2(8) ?
    C6 C7 C11 N2 . . . . -179.5(8) ?
    C8 C7 C11 N2 . . . . -0.9(12) ?
    C6 C7 C11 C12 . . . . 1.6(12) ?
    C8 C7 C11 C12 . . . . -179.9(7) ?
    C1 N1 C12 C4 . . . . 1.2(9) ?
    La1 N1 C12 C4 . . . . 179.3(5) ?
    C1 N1 C12 C11 . . . . -179.5(6) ?
    La1 N1 C12 C11 . . . . -1.4(8) ?
    C3 C4 C12 N1 . . . . -0.7(11) ?
    C5 C4 C12 N1 . . . . -179.5(7) ?
    C3 C4 C12 C11 . . . . -179.9(7) ?
    C5 C4 C12 C11 . . . . 1.3(11) ?
    N2 C11 C12 N1 . . . . 0.2(10) ?
    C7 C11 C12 N1 . . . . 179.1(6) ?
    N2 C11 C12 C4 . . . . 179.4(6) ?
    C7 C11 C12 C4 . . . . -1.7(11) ?
    C18 C13 C14 C15 . . . . 0.5(12) ?
    Br1 C13 C14 C15 . . . . -178.3(6) ?
    C13 C14 C15 C16 . . . . 0.5(13) ?
    C14 C15 C16 O3 . . . . 178.7(8) ?
    C14 C15 C16 C17 . . . . -0.5(13) ?
    O3 C16 C17 C18 . . . . -179.6(7) ?
    C15 C16 C17 C18 . . . . -0.4(10) ?
    O3 C16 C17 C19 . . . . -0.6(11) ?
    C15 C16 C17 C19 . . . . 178.6(7) ?
    C14 C13 C18 C17 . . . . -1.4(11) ?
    Br1 C13 C18 C17 . . . . 177.4(5) ?
    C16 C17 C18 C13 . . . . 1.3(10) ?
    C19 C17 C18 C13 . . . . -177.7(6) ?
    La1 O1 C19 O2 . . . . 39.6(12) ?
    La1 O1 C19 C17 . . . . -142.6(6) ?
    La1 O2 C19 O1 4_556 . . . -9.6(11) ?
    La1 O2 C19 C17 4_556 . . . 172.6(4) ?
    C18 C17 C19 O1 . . . . -5.8(9) ?
    C16 C17 C19 O1 . . . . 175.2(6) ?
    C18 C17 C19 O2 . . . . 172.2(6) ?
    C16 C17 C19 O2 . . . . -6.8(9) ?
loop_
    _geom_hbond_atom_site_label_D
    _geom_hbond_atom_site_label_H
    _geom_hbond_atom_site_label_A
    _geom_hbond_site_symmetry_A
    _geom_hbond_distance_DH
    _geom_hbond_distance_HA
    _geom_hbond_distance_DA
    _geom_hbond_angle_DHA
    O3 H3 O2 . 0.82 1.93 2.588(6) 137
data_global
_journal_date_recd_electronic     2012-05-14
_journal_date_accepted     2012-06-05
_journal_name_full     'Acta Crystallographica, Section E'
_journal_year     2012
_journal_volume     68
_journal_issue      7
_journal_page_first     m896
_journal_page_last     m896
_journal_paper_category     QM
_journal_paper_doi     10.1107/S1600536812025500
_journal_coeditor_code     HY2550
_publ_contact_author_name     'Mr. Wen-Qing Zhu'
_publ_contact_author_address
; College of Environment and Chemical Engineering
  Xi'an Polytechnic University
  Xi'an, Shaanxi 710048
  People's Republic of China
;
_publ_contact_author_email     wqzhu2008@163.com
_publ_contact_author_fax     ?
_publ_contact_author_phone     '13572251492'
_publ_section_title
;\
<i>catena</i>-Poly[[(1,10-phenanthroline-\k^2^<i>N</i>,<i>N</i>')lanthanum(III)\
]-\m-(5-bromo-2-hydroxybenzoato)-\k^2^<i>O</i>^1^:<i>O</i>^1'^-di-\m-\
chlorido]
;
loop_
    _publ_author_name
    _publ_author_footnote
    _publ_author_address
    'Wen-Qing Zhu' .
;
College of Environment and Chemical Engineering
  Xi'an Polytechnic University
  Xi'an, Shaanxi 710048
  People's Republic of China
;
    'Jin-Ping Wang' .
;
College of Environment and Chemical Engineering
  Xi'an Polytechnic University
  Xi'an, Shaanxi 710048
  People's Republic of China
;
    'Yu-Kun Yuan' .
;
College of Environment and Chemical Engineering
  Xi'an Polytechnic University
  Xi'an, Shaanxi 710048
  People's Republic of China
;
    'Zhuo Li' .
;
College of Environment and Chemical Engineering
  Xi'an Polytechnic University
  Xi'an, Shaanxi 710048
  People's Republic of China
;
