# Supplementary material for: catena-Poly[[(1,10-phenanthroline-κ2 N,N′)lanthanum(III)]-μ-(5-bromo-2-hy­droxy­benzoato)-κ2 O 1:O 1′-di-μ-chlorido]
Source: Acta Crystallogr Sect E Struct Rep Online. 2012 Jun 13;68(Pt 7):m896. doi: 10.1107/S1600536812025500 (PMC3393170; doi:10.1107/S1600536812025500)
Supplement: Supplementary file 2 [file e-68-0m896-Isup2.hkl]

# 
# h,k,l, Fc-squared, Fo-squared, sigma(Fo-squared) and status flag 
# 
data_I
_shelx_title ' xb5247 in Pbca' 
_shelx_refln_list_code          4 
_shelx_F_calc_maximum      584.52 
_exptl_crystal_F_000      2320.00 
_reflns_d_resolution_high  0.8378 
 
loop_ 
 _symmetry_equiv_pos_as_xyz 
 'x, y, z' 
 '-x+1/2, -y, z+1/2' 
 '-x, y+1/2, -z+1/2' 
 'x+1/2, -y+1/2, -z' 
 '-x, -y, -z' 
 'x-1/2, y, -z-1/2' 
 'x, -y-1/2, z-1/2' 
 '-x-1/2, y-1/2, z' 
 
_cell_length_a     8.2957 
_cell_length_b    22.1035 
_cell_length_c    22.1096 
_cell_angle_alpha  90.000 
_cell_angle_beta   90.000 
_cell_angle_gamma  90.000 
 
_shelx_F_squared_multiplier     1.000 
 
loop_ 
 _refln_index_h 
 _refln_index_k 
 _refln_index_l 
 _refln_F_squared_calc 
 _refln_F_squared_meas 
 _refln_F_squared_sigma 
 _refln_observed_status 
   2   0   0    95707.93   103742.31   3449.78 o 
   4   0   0     6620.67     9462.81    924.67 o 
   6   0   0     3952.64     4462.01    383.09 o 
   8   0   0      235.45      399.46    310.69 o 
   2   1   0       53.57      -96.29     79.05 o 
   4   1   0    49933.73    51044.70   1292.44 o 
   6   1   0    71719.27    71958.89   1842.65 o 
   8   1   0    11055.90    11348.40    940.21 o 
   0   2   0   235104.44      -27.74     18.49 o 
   2   2   0   150574.70   155860.84   5144.86 o 
   4   2   0   114826.92   113486.24   2728.42 o 
   6   2   0    10989.74    10749.86    536.67 o 
   8   2   0    11846.07    11300.64   1274.20 o 
   2   3   0   179514.37   192575.44   4479.28 o 
   4   3   0    27556.29    28858.99    929.79 o 
   6   3   0    42495.00    39474.35   1580.94 o 
   8   3   0    18314.65    17471.94   1050.40 o 
   0   4   0   241047.23   225032.95  20614.58 o 
   2   4   0   184198.48   191118.95   4455.41 o 
   4   4   0   103399.55   108934.85   2629.37 o 
   6   4   0     1582.30     1935.04    228.05 o 
   8   4   0      159.25      353.46    249.08 o 
   2   5   0    22481.50    26555.26    624.29 o 
   4   5   0    40083.06    41329.09   1081.32 o 
   6   5   0    95324.34    93346.78   2752.93 o 
   8   5   0    27713.36    27114.43   2237.70 o 
   0   6   0    81706.13    76713.80   2717.59 o 
   2   6   0    96313.16    98170.47   2122.27 o 
   4   6   0    31012.22    30860.85    846.88 o 
   6   6   0     3613.49     4135.42    335.31 o 
   8   6   0       93.92      375.37    228.39 o 
   2   7   0    87320.63    92653.27   2012.49 o 
   4   7   0    42693.41    46195.38   1089.16 o 
   6   7   0    47183.40    46930.58   1518.76 o 
   8   7   0    22128.30    20707.32   1158.94 o 
   0   8   0      977.85      950.10    172.38 o 
   2   8   0   100510.42   105619.75   2292.02 o 
   4   8   0    99117.49   100111.54   2219.69 o 
   6   8   0     9049.01    10128.81    581.91 o 
   8   8   0      286.37      501.00    255.73 o 
   2   9   0    10449.88    10678.20    405.73 o 
   4   9   0    10373.19    10762.23    351.10 o 
   6   9   0    55862.07    53931.36   1494.86 o 
   8   9   0    18260.76    18000.25    837.92 o 
   0  10   0   341665.38   356640.94  12608.80 o 
   2  10   0    94334.42    97839.15   2426.06 o 
   4  10   0     1748.43     1776.89    145.61 o 
   6  10   0     1214.85      968.00    163.49 o 
   8  10   0     2445.98     2000.95    390.18 o 
   2  11   0     2019.00     2127.90    176.63 o 
   4  11   0    22606.05    22434.02    697.40 o 
   6  11   0    20835.26    21293.97    842.72 o 
   8  11   0    18023.79    18230.41   1056.09 o 
   0  12   0    38741.42    41746.55   2566.88 o 
   2  12   0    36018.83    35189.70    988.05 o 
   4  12   0    33793.40    33432.36    971.30 o 
   6  12   0     4622.65     4783.47    482.35 o 
   8  12   0     1883.24     1912.22    389.15 o 
   2  13   0    13598.25    12888.12    986.01 o 
   4  13   0    22277.20    22299.47   1225.20 o 
   6  13   0     3267.88     2837.46    401.16 o 
   8  13   0    14154.36    14151.74   1542.35 o 
   0  14   0    70087.91    77208.16   4214.65 o 
   2  14   0    44584.47    42783.62   1409.35 o 
   4  14   0    10122.77    10036.33    466.07 o 
   6  14   0     3093.32     3360.01    339.21 o 
   8  14   0      675.36      715.11    289.74 o 
   2  15   0     1039.39      807.93    177.46 o 
   4  15   0    33558.80    34094.29   1025.90 o 
   6  15   0     9358.68    10228.90    722.32 o 
   8  15   0    11466.67    10772.61    877.95 o 
   0  16   0    27665.84    27205.80   1247.77 o 
   2  16   0    15303.69    13760.89    635.38 o 
   4  16   0       74.63       70.50    106.48 o 
   6  16   0     3429.99     3303.67    349.62 o 
   2  17   0     3204.63     3312.63    339.48 o 
   4  17   0    27217.63    27355.99   1044.20 o 
   6  17   0     3512.27     3981.37    384.72 o 
   0  18   0       42.69      275.18    260.76 o 
   2  18   0    18984.60    17294.56    973.02 o 
   4  18   0    11065.54    11389.60    861.65 o 
   6  18   0     3535.41     3197.40    527.06 o 
   2  19   0     1295.19     1089.14    279.44 o 
   4  19   0     7057.50     7922.23    734.13 o 
   6  19   0     4686.87     5214.85    568.62 o 
   0  20   0     5829.69     5806.93    798.91 o 
   2  20   0    14805.29    14437.11   1349.25 o 
   4  20   0       62.09       27.75    142.65 o 
   6  20   0       71.73      378.15    228.55 o 
   2  21   0     2089.90     1852.24    286.22 o 
   4  21   0     1511.08     1460.85    268.21 o 
   0  22   0      341.24      540.01    329.18 o 
   2  22   0     8698.09     8782.45    611.61 o 
   4  22   0     4310.95     3988.49    437.98 o 
   2  23   0     1585.73     1477.86    272.38 o 
   4  23   0      370.09       80.12    175.65 o 
   0  24   0     1660.78     2234.00    551.10 o 
   2  24   0     3277.90     3238.96    381.77 o 
   4  24   0     1370.08     1834.45    531.77 o 
   2  25   0       62.80      137.50    171.65 o 
   0  26   0     2099.78     1546.05    499.32 o 
   1   1   1    14747.45    11820.11    614.75 o 
   2   1   1      584.34      863.25     51.86 o 
   3   1   1      876.75      897.50     63.14 o 
   4   1   1      755.03      771.17     66.82 o 
   5   1   1      813.42      944.76     92.94 o 
   6   1   1     3154.56     2920.47    194.51 o 
   7   1   1     1371.25     1419.57    251.45 o 
   8   1   1        7.03      102.44    146.33 o 
   9   1   1     1880.21     1624.54    286.44 o 
   0   2   1      438.57      -24.97     16.64 o 
   1   2   1     1245.91     1190.74    115.85 o 
   2   2   1      838.13      893.71     62.90 o 
   3   2   1     2502.54     2921.62    119.73 o 
   4   2   1     7402.32     6648.81    185.52 o 
   5   2   1    11801.77    12105.27    290.74 o 
   6   2   1        7.59      -61.70     69.29 o 
   7   2   1     3242.82     3002.46    349.93 o 
   8   2   1       94.94      -55.58    138.57 o 
   9   2   1      244.09      223.83    168.08 o 
   1   3   1     9231.29     9263.82    214.11 o 
   2   3   1   101156.13   104422.70   2014.70 o 
   3   3   1     1971.03     2129.69    105.89 o 
   4   3   1     5818.40     6480.47    286.01 o 
   5   3   1    11007.68    10213.89    259.58 o 
   6   3   1     4170.43     4219.61    233.42 o 
   7   3   1      277.16      816.85    179.97 o 
   8   3   1      398.41      504.52    176.37 o 
   9   3   1     1828.94     1582.68    276.07 o 
   0   4   1    13449.56    13187.88    736.19 o 
   1   4   1    45054.82    47308.91    822.72 o 
   2   4   1    24709.95    27627.89    535.33 o 
   3   4   1    16753.37    17520.46    383.00 o 
   4   4   1    11786.01    11039.27    286.88 o 
   5   4   1      813.88      996.45     91.39 o 
   6   4   1     1014.42     1005.86    124.92 o 
   7   4   1      245.84      179.82    127.00 o 
   8   4   1     1217.93     1479.26    253.75 o 
   9   4   1       64.20     -209.22    139.48 o 
   1   5   1     4183.96     4378.50    118.59 o 
   2   5   1     2626.95     2788.59     99.84 o 
   3   5   1     1979.75     2106.99    100.60 o 
   4   5   1     5291.78     5176.26    197.91 o 
   5   5   1    14623.07    15376.46    387.23 o 
   6   5   1       69.70       58.61     71.16 o 
   7   5   1       85.03      120.47    128.25 o 
   8   5   1      731.14      670.00    198.62 o 
   9   5   1     1918.32     1623.87    270.00 o 
   0   6   1    64522.33    66691.93   1681.79 o 
   1   6   1     1748.45     1763.64     83.04 o 
   2   6   1     1623.09     1817.86     83.48 o 
   3   6   1     1747.98     1796.00     86.15 o 
   4   6   1    23096.75    24210.59    489.51 o 
   5   6   1    23822.43    23367.76    535.82 o 
   6   6   1      408.55      465.88     90.43 o 
   7   6   1     1113.37     1439.39    217.37 o 
   8   6   1      340.99      252.00    164.42 o 
   9   6   1      217.93      219.81    171.68 o 
   1   7   1     5841.54     5340.72    240.97 o 
   2   7   1     8418.98     8456.04    193.24 o 
   3   7   1     4604.97     4754.49    141.99 o 
   4   7   1       68.89       74.44     48.45 o 
   5   7   1     1496.06     1688.81    119.84 o 
   6   7   1     6462.50     6481.16    305.05 o 
   7   7   1     1144.83     1202.31    210.09 o 
   8   7   1      855.63      849.70    219.02 o 
   9   7   1      815.60      567.58    231.16 o 
   0   8   1     9945.55     9174.43    347.03 o 
   1   8   1    31759.96    33729.41    743.89 o 
   2   8   1     2252.76     2107.76    107.32 o 
   3   8   1     3841.94     4367.26    146.32 o 
   4   8   1     2145.36     1810.38    101.10 o 
   5   8   1     4822.02     5068.93    185.08 o 
   6   8   1      806.47     1037.70    126.85 o 
   7   8   1       71.83      -21.83    117.62 o 
   8   8   1      569.76      554.07    186.67 o 
   9   8   1      301.79       94.30    177.52 o 
   1   9   1     2498.07     2469.95    162.26 o 
   2   9   1     7622.86     7159.35    198.76 o 
   3   9   1      203.47      167.42     43.21 o 
   4   9   1     1697.49     1639.45    119.84 o 
   5   9   1     5535.44     6107.22    204.52 o 
   6   9   1      172.15      291.99     91.12 o 
   7   9   1    10794.30    10585.27    443.38 o 
   8   9   1      319.63      512.72    163.78 o 
   9   9   1       28.55       98.39    175.11 o 
   0  10   1      122.30      354.46     96.35 o 
   1  10   1    19049.28    18355.63    460.81 o 
   2  10   1     3396.72     3587.51    155.82 o 
   3  10   1    12329.85    12703.91    268.05 o 
   4  10   1      654.98      671.47     77.80 o 
   5  10   1     2569.48     2439.13    136.48 o 
   6  10   1     3112.54     3122.80    184.74 o 
   7  10   1      272.52       36.52    132.14 o 
   8  10   1      349.27      176.38    173.50 o 
   9  10   1      783.30      660.70    241.30 o 
   1  11   1    41556.37    40533.84   1868.27 o 
   2  11   1     7760.11     7606.46    225.92 o 
   3  11   1     4718.25     4953.51    185.32 o 
   4  11   1     4243.95     4513.40    183.61 o 
   5  11   1     2172.95     2312.96    150.68 o 
   6  11   1     1820.46     2097.53    233.78 o 
   7  11   1     9723.57     9629.98    625.68 o 
   8  11   1        9.31      341.49    171.44 o 
   0  12   1       30.67       -8.35     82.66 o 
   1  12   1     1227.48     1143.98     92.59 o 
   2  12   1      662.88      692.73     83.05 o 
   3  12   1    25349.61    25757.91    547.92 o 
   4  12   1     3131.87     3333.97    173.45 o 
   5  12   1     6993.38     7657.77    279.91 o 
   6  12   1      763.22      675.69    125.65 o 
   7  12   1      723.99      635.88    179.51 o 
   8  12   1       17.23      -38.57    151.91 o 
   1  13   1     8223.90     8426.74    252.84 o 
   2  13   1     5653.60     5792.73    238.72 o 
   3  13   1      851.49      758.87    108.93 o 
   4  13   1      901.06      980.24    108.60 o 
   5  13   1     5894.26     5788.65    344.62 o 
   6  13   1      559.30      753.81    125.50 o 
   7  13   1    14377.73    14804.65    639.98 o 
   8  13   1      676.56      702.83    205.71 o 
   0  14   1    13560.42    14158.73    902.75 o 
   1  14   1    33122.49    31899.57    781.26 o 
   2  14   1     3300.82     3053.76    178.90 o 
   3  14   1     3024.31     3178.70    177.69 o 
   4  14   1     1445.59     1660.90    134.49 o 
   5  14   1     2532.93     2760.87    175.27 o 
   6  14   1        6.69      -76.25     88.34 o 
   7  14   1       20.76       49.42    130.04 o 
   8  14   1      384.72      685.60    199.09 o 
   1  15   1     1588.31     1579.73    155.51 o 
   2  15   1        6.66      -30.36     67.38 o 
   3  15   1     1135.25     1247.80    124.90 o 
   4  15   1      148.48      223.67     83.12 o 
   5  15   1    18592.31    19660.13    487.13 o 
   6  15   1      260.16      448.35    119.62 o 
   7  15   1     7484.30     7762.04    922.51 o 
   8  15   1      330.77      608.73    191.04 o 
   0  16   1     1868.28     1960.61    222.59 o 
   1  16   1    17088.03    16737.84    504.98 o 
   2  16   1     1227.69     1607.59    167.17 o 
   3  16   1     3689.56     3802.35    245.53 o 
   4  16   1     7974.22     8743.50    321.71 o 
   5  16   1     7356.60     7672.54    349.67 o 
   6  16   1       14.05      -43.02     97.32 o 
   7  16   1       93.12       57.92    144.99 o 
   1  17   1       20.43       70.18     79.63 o 
   2  17   1     1353.53     1550.38    205.11 o 
   3  17   1     5334.70     5757.35    360.04 o 
   4  17   1        2.13      112.93     97.34 o 
   5  17   1     9734.94    10740.09    433.10 o 
   6  17   1       73.97       71.63    109.88 o 
   7  17   1     3345.22     3437.35    300.55 o 
   0  18   1     2786.83     2887.30    413.74 o 
   1  18   1    30356.92    29646.65    780.83 o 
   2  18   1     2318.96     2381.92    264.66 o 
   3  18   1     7864.63     7736.57    382.94 o 
   4  18   1       36.41      116.01     93.46 o 
   5  18   1     8779.53     9081.24    460.55 o 
   6  18   1        4.94      -39.20    240.77 o 
   7  18   1       27.78        0.93    171.69 o 
   1  19   1      768.38      775.15    135.12 o 
   2  19   1      584.45      729.13    135.43 o 
   3  19   1     5951.51     5200.82    490.44 o 
   4  19   1       96.80      262.98    113.70 o 
   5  19   1     7547.95     8156.90    447.63 o 
   6  19   1     1211.45     2183.47    266.17 o 
   0  20   1      929.16     1053.88    218.54 o 
   1  20   1    19953.47    18524.26    572.98 o 
   2  20   1      394.80      307.50    120.57 o 
   3  20   1     7796.19     6901.02    375.69 o 
   4  20   1      861.22      838.87    155.16 o 
   5  20   1     2941.81     2736.54    267.22 o 
   6  20   1      111.73      108.34    153.44 o 
   1  21   1      399.84      523.42    127.61 o 
   2  21   1     2511.56     2317.56    215.25 o 
   3  21   1     8838.13     8725.16    439.62 o 
   4  21   1      267.32      488.80    138.94 o 
   5  21   1     5154.34     5430.53    386.78 o 
   0  22   1        0.09      -21.22    164.52 o 
   1  22   1    12376.96    11856.82    526.94 o 
   2  22   1      686.69      706.21    146.00 o 
   3  22   1    12524.90    12637.32    550.00 o 
   4  22   1      982.57     1084.01    180.06 o 
   5  22   1     2715.51     2973.09    293.72 o 
   1  23   1      206.43      272.29    115.61 o 
   2  23   1        2.61       91.97    120.40 o 
   3  23   1     4842.93     5022.69    338.18 o 
   4  23   1      271.84      371.39    136.07 o 
   0  24   1     4666.79     3115.19    458.50 o 
   1  24   1    10413.11    10707.83    493.04 o 
   2  24   1      167.16      135.86    119.66 o 
   3  24   1     8477.98     7302.56    417.50 o 
   4  24   1       11.37      297.43    136.18 o 
   1  25   1     1105.80     1009.52    192.75 o 
   2  25   1       91.48       79.00    126.34 o 
   3  25   1     3849.13     3768.78    302.24 o 
   0  26   1      388.20      383.91    221.25 o 
   1  26   1     6664.43     6524.54    478.61 o 
   0   0   2   183504.80      -13.87      9.25 o 
   1   0   2   124188.23   122282.34   4030.29 o 
   2   0   2    27399.37    27260.17    779.36 o 
   3   0   2     6674.25     7857.56    286.36 o 
   4   0   2    86928.00    84849.59   2070.77 o 
   5   0   2    10807.95    10198.85    362.07 o 
   6   0   2    11301.62    11689.56    569.94 o 
   7   0   2     1077.81     1148.69    475.28 o 
   8   0   2     2483.99     2835.40    461.16 o 
   9   0   2      269.71      -62.92    253.36 o 
   1   1   2      549.86      527.08     33.93 o 
   2   1   2    12382.11    12815.25    281.71 o 
   3   1   2     7746.64     7352.93    193.61 o 
   4   1   2    40859.77    39618.93    728.79 o 
   5   1   2     8796.57     9139.48    242.20 o 
   6   1   2    38408.86    37302.09    882.69 o 
   7   1   2    14782.12    15298.42    658.99 o 
   8   1   2     8112.30     7294.14    516.37 o 
   9   1   2     6368.98     5939.50    498.10 o 
   0   2   2    78189.79    81089.84   3739.36 o 
   1   2   2    20310.13    22070.35    500.80 o 
   2   2   2     2236.63     2242.34     85.91 o 
   3   2   2    87563.21    88823.38   1605.94 o 
   4   2   2    24442.50    25302.79    495.10 o 
   5   2   2     2926.67     3181.86    142.36 o 
   6   2   2     4597.47     4107.42    273.75 o 
   7   2   2      540.06      983.36    196.46 o 
   8   2   2     2965.32     2296.71    299.69 o 
   9   2   2     1534.87     1927.51    296.80 o 
   1   3   2    28777.15    27993.75    630.18 o 
   2   3   2      459.26      434.23     45.26 o 
   3   3   2    65624.56    66043.50   1215.69 o 
   4   3   2    28550.79    27963.33    540.68 o 
   5   3   2     2907.03     3287.25    157.18 o 
   6   3   2    55639.66    54635.48   1212.82 o 
   7   3   2     3882.36     3769.55    356.25 o 
   8   3   2    20597.65    20823.05    827.73 o 
   9   3   2     4463.61     4285.97    514.11 o 
   0   4   2   109214.72   102629.87  12788.19 o 
   1   4   2    23400.95    25551.23    498.50 o 
   2   4   2    35227.34    35214.40    732.30 o 
   3   4   2    28169.55    30739.88    606.27 o 
   4   4   2    27525.12    27745.41    540.19 o 
   5   4   2       58.68      102.84     49.73 o 
   6   4   2     1906.69     2092.75    188.02 o 
   7   4   2     1986.03     2044.98    248.99 o 
   8   4   2      417.08      744.72    197.84 o 
   9   4   2     1668.13     1500.37    271.35 o 
   1   5   2    48465.34    48944.66    919.30 o 
   2   5   2   110377.98   107679.47   1726.19 o 
   3   5   2     5437.79     6035.00    201.11 o 
   4   5   2    24550.26    24969.43    498.17 o 
   5   5   2    27704.09    26947.72    549.65 o 
   6   5   2    30248.37    29477.75    735.08 o 
   7   5   2    12679.44    11761.21    610.73 o 
   8   5   2    18361.12    17694.64    745.84 o 
   9   5   2     3341.00     2968.41    357.15 o 
   0   6   2    47294.64    45454.43   1830.07 o 
   1   6   2    39660.45    39292.23    758.75 o 
   2   6   2    65413.03    68832.05   1130.31 o 
   3   6   2     7407.97     8144.33    355.45 o 
   4   6   2     1121.85     1025.18     94.99 o 
   5   6   2     6846.25     6638.58    214.26 o 
   6   6   2       28.50      165.79     89.80 o 
   7   6   2     1451.59     1508.15    219.91 o 
   8   6   2        4.22      129.68    149.42 o 
   9   6   2     1031.20     1204.64    255.69 o 
   1   7   2      238.34      163.30     36.07 o 
   2   7   2    10700.30    11003.69    234.30 o 
   3   7   2    60213.17    63314.80   1062.75 o 
   4   7   2    10687.35    10799.94    338.46 o 
   5   7   2     9428.13     9292.45    290.78 o 
   6   7   2    53048.92    51186.12   1153.94 o 
   7   7   2      761.94      677.10    170.15 o 
   8   7   2    22579.89    23292.70    886.54 o 
   9   7   2     2586.56     2737.96    334.84 o 
   0   8   2    49336.32    47527.62   1496.16 o 
   1   8   2     5177.90     6323.81    233.89 o 
   2   8   2    61940.27    62008.60   1036.24 o 
   3   8   2    20973.00    21868.27    423.27 o 
   4   8   2    11172.59    11153.31    251.73 o 
   5   8   2    11197.25    11369.23    329.87 o 
   6   8   2       20.10       70.28     79.05 o 
   7   8   2      298.90      189.85    110.92 o 
   8   8   2       74.59      -62.16    140.05 o 
   9   8   2     2131.78     2740.68    345.68 o 
   1   9   2        1.63        4.61     32.38 o 
   2   9   2    27527.64    29989.14    586.19 o 
   3   9   2     1570.84     1682.61     99.25 o 
   4   9   2    14758.67    14733.64    310.34 o 
   5   9   2    13777.17    13684.14    308.60 o 
   6   9   2    17472.00    18097.33    421.38 o 
   7   9   2     5102.60     4451.03    256.48 o 
   8   9   2    12843.12    12949.53    868.05 o 
   9   9   2     3251.26     4071.84    384.56 o 
   0  10   2    50030.46    52631.36   1237.39 o 
   1  10   2    51008.07    50080.63   1069.01 o 
   2  10   2    56496.63    56739.07   1037.19 o 
   3  10   2      571.31      829.93     74.36 o 
   4  10   2    31328.26    32019.48    573.89 o 
   5  10   2       20.87       49.64     55.12 o 
   6  10   2      160.92      108.77     73.10 o 
   7  10   2        6.67       56.21     97.56 o 
   8  10   2      621.92      655.54    194.60 o 
   9  10   2        0.77      124.46    172.22 o 
   1  11   2     2060.07     2118.36    174.35 o 
   2  11   2     9820.87     9448.71    289.83 o 
   3  11   2        2.79      -27.13     50.22 o 
   4  11   2    15166.85    15224.37    347.42 o 
   5  11   2     7007.43     7760.10    271.01 o 
   6  11   2    13276.90    12779.10    390.60 o 
   7  11   2     4667.05     5399.51    346.10 o 
   8  11   2     8488.05     9198.55    556.43 o 
   0  12   2    55651.80    52782.67   1260.71 o 
   1  12   2     7108.62     7562.73    259.27 o 
   2  12   2    28863.41    28690.81    605.15 o 
   3  12   2    12289.29    11808.10    310.02 o 
   4  12   2     5713.56     5713.15    230.08 o 
   5  12   2     6328.69     6134.97    298.40 o 
   6  12   2     1298.02     1420.75    142.56 o 
   7  12   2      853.02      850.02    160.62 o 
   8  12   2      821.73     1064.54    220.23 o 
   1  13   2    12615.25    11264.64    307.73 o 
   2  13   2      539.57      486.82     88.20 o 
   3  13   2     4941.72     5146.50    217.52 o 
   4  13   2    18770.97    18611.07    445.02 o 
   5  13   2      538.07      520.08     89.91 o 
   6  13   2    13276.73    13036.28    446.78 o 
   7  13   2     2220.00     1859.55    217.17 o 
   8  13   2     7676.37     8139.32    525.73 o 
   0  14   2    31632.83    33098.20   1004.41 o 
   1  14   2    12246.13    12299.05    349.35 o 
   2  14   2    17426.09    18056.54    462.23 o 
   3  14   2     2547.81     2690.70    158.15 o 
   4  14   2    14122.93    13208.13    356.58 o 
   5  14   2        6.97      -60.28     72.47 o 
   6  14   2     4590.07     4909.90    288.45 o 
   7  14   2       67.81       26.50    116.08 o 
   8  14   2     1440.13     1588.41    250.33 o 
   1  15   2      348.93      313.55     90.62 o 
   2  15   2     5285.03     4470.28    225.86 o 
   3  15   2     5961.71     5971.29    259.83 o 
   4  15   2    28522.28    27849.47    619.51 o 
   5  15   2     7517.21     8525.68    341.10 o 
   6  15   2     2514.76     2799.55    224.76 o 
   7  15   2     5254.77     5935.40    457.25 o 
   8  15   2     6768.18     6524.27    610.73 o 
   0  16   2    15647.45    15708.65    767.05 o 
   1  16   2     7997.08     7274.79    340.90 o 
   2  16   2     8456.79     8418.55    502.35 o 
   3  16   2     2152.97     2026.06    179.45 o 
   4  16   2      114.61      204.29     84.41 o 
   5  16   2     1336.13      996.91    132.84 o 
   6  16   2     1311.06     1177.38    162.00 o 
   7  16   2        1.10       12.39    126.49 o 
   1  17   2     3309.89     3688.19    246.72 o 
   2  17   2       72.04      -28.37     84.17 o 
   3  17   2     6865.79     7531.81    368.26 o 
   4  17   2    11696.73    12917.60    460.67 o 
   5  17   2       58.86      270.11    157.42 o 
   6  17   2     7497.36     8539.41    408.56 o 
   7  17   2     1331.39     1504.29    213.68 o 
   0  18   2     7794.49     8045.31   1253.47 o 
   1  18   2        2.93       53.69     86.35 o 
   2  18   2    14139.46    12320.09    571.46 o 
   3  18   2     3221.04     3623.89    255.56 o 
   4  18   2     1220.14     1236.89    164.47 o 
   5  18   2     3397.95     3725.84    287.84 o 
   6  18   2     1340.38     1279.22    213.82 o 
   7  18   2      433.68      352.77    244.51 o 
   1  19   2     1089.18      931.77    165.69 o 
   2  19   2     3296.25     2969.29    244.14 o 
   3  19   2       44.00      -32.48     98.14 o 
   4  19   2     4943.44     4585.01    301.70 o 
   5  19   2     2074.59     2105.56    317.82 o 
   6  19   2     2749.29     2911.55    310.82 o 
   0  20   2      642.52      745.00    197.67 o 
   1  20   2     5231.65     4869.76    302.22 o 
   2  20   2     9455.40     9867.81    489.34 o 
   3  20   2       44.72       81.62    106.71 o 
   4  20   2     2490.82     2390.36    230.87 o 
   5  20   2      860.87      579.81    206.10 o 
   6  20   2      132.71      320.64    168.12 o 
   1  21   2      278.35      358.49    124.99 o 
   2  21   2     2690.02     2551.90    314.74 o 
   3  21   2       34.00      175.23    109.92 o 
   4  21   2      836.28      615.13    147.90 o 
   5  21   2     2150.01     2504.18    265.29 o 
   0  22   2     4704.33     4957.57    534.72 o 
   1  22   2      374.47      577.89    164.99 o 
   2  22   2     8140.10     8739.44    587.29 o 
   3  22   2       24.43      123.20    112.93 o 
   4  22   2      975.12     1127.56    184.13 o 
   5  22   2     1836.67     2095.56    255.71 o 
   1  23   2      670.45      799.18    156.57 o 
   2  23   2      185.26       28.79    102.03 o 
   3  23   2      476.23      658.11    175.10 o 
   4  23   2      313.11      436.04    188.84 o 
   0  24   2      781.38      664.01    264.68 o 
   1  24   2     1017.51      910.35    177.81 o 
   2  24   2     2510.18     2616.64    248.30 o 
   3  24   2        2.11       77.77    142.80 o 
   4  24   2     1685.60     1761.64    225.12 o 
   1  25   2       33.73      -17.18    118.89 o 
   2  25   2     1284.21     1255.17    265.21 o 
   3  25   2      187.52      448.34    146.00 o 
   0  26   2     1478.59     1447.72    344.16 o 
   1  26   2      305.15      288.74    145.47 o 
   1   1   3     9816.84     9805.18    215.33 o 
   2   1   3      173.14      140.73     32.50 o 
   3   1   3    17343.79    16976.54    378.00 o 
   4   1   3       25.64       48.68     35.01 o 
   5   1   3     6105.51     5518.65    197.11 o 
   6   1   3      125.12       46.23     81.51 o 
   7   1   3     3460.24     3002.95    310.21 o 
   8   1   3       96.28      -49.12    130.11 o 
   9   1   3       80.82      305.56    188.49 o 
   0   2   3     1189.01      877.52     68.92 o 
   1   2   3      812.38      679.74     62.94 o 
   2   2   3     1135.45     1116.19     60.10 o 
   3   2   3     7827.83     7679.20    201.86 o 
   4   2   3      271.18      288.13     47.09 o 
   5   2   3      169.97      148.54     55.90 o 
   6   2   3      321.96      199.91     97.32 o 
   7   2   3      246.15      207.59    142.11 o 
   8   2   3      924.72     1026.14    224.33 o 
   9   2   3        1.97       94.67    173.70 o 
   1   3   3    29435.72    30061.46    676.07 o 
   2   3   3    17692.11    19364.60    420.46 o 
   3   3   3    30971.68    31396.27    660.54 o 
   4   3   3      396.34      480.19     60.05 o 
   5   3   3     1917.02     1947.55    128.67 o 
   6   3   3      121.24      254.61     93.27 o 
   7   3   3     1860.57     1898.37    209.33 o 
   8   3   3      897.69      860.15    206.02 o 
   9   3   3     1414.04     1300.82    267.40 o 
   0   4   3      298.15      474.91     62.80 o 
   1   4   3      544.68      620.98     48.62 o 
   2   4   3    23774.37    24637.38    536.05 o 
   3   4   3      551.22      890.23     72.59 o 
   4   4   3       11.75        3.40     39.80 o 
   5   4   3    17361.07    17119.82    421.85 o 
   6   4   3     2452.61     2511.96    189.58 o 
   7   4   3      439.80      454.78    154.96 o 
   8   4   3      609.28      503.90    195.61 o 
   9   4   3      390.26      438.50    237.57 o 
   1   5   3     2727.39     2774.40     96.53 o 
   2   5   3     7881.24     7974.96    203.35 o 
   3   5   3     7535.97     7933.94    210.88 o 
   4   5   3     1623.47     1532.92    131.88 o 
   5   5   3     5411.40     5246.19    217.08 o 
   6   5   3       10.14       84.38     81.14 o 
   7   5   3      117.83      183.09    105.71 o 
   8   5   3     4405.60     5476.46    450.22 o 
   9   5   3      946.16      853.61    235.41 o 
   0   6   3    12423.76    13098.76    592.05 o 
   1   6   3    55429.25    55863.10   1051.56 o 
   2   6   3    12224.38    12513.42    300.04 o 
   3   6   3     3335.63     3354.56    150.40 o 
   4   6   3      691.87      840.46     77.98 o 
   5   6   3      770.15      787.51     97.43 o 
   6   6   3       10.14      -85.93     71.94 o 
   7   6   3      424.72      392.65    127.15 o 
   8   6   3      609.23      927.06    212.92 o 
   9   6   3       59.34      357.59    191.14 o 
   1   7   3     4832.60     4475.89    152.45 o 
   2   7   3      387.40      530.63     73.92 o 
   3   7   3     8606.23     8846.49    211.98 o 
   4   7   3    10883.42    11650.91    313.80 o 
   5   7   3     9686.47     9394.04    280.42 o 
   6   7   3      392.36      600.98    115.98 o 
   7   7   3     4560.21     5371.61    379.74 o 
   8   7   3     3882.13     3122.86    332.27 o 
   9   7   3      223.77      668.02    213.58 o 
   0   8   3     2237.64     2182.38    166.70 o 
   1   8   3     6840.06     6700.71    207.14 o 
   2   8   3    18971.62    18911.57    366.25 o 
   3   8   3    30789.93    31078.92    567.57 o 
   4   8   3     1056.87     1380.40    104.05 o 
   5   8   3     3485.39     3554.25    179.53 o 
   6   8   3     2188.10     2376.94    173.27 o 
   7   8   3      399.49      407.62    115.84 o 
   8   8   3        9.87       46.90    129.41 o 
   9   8   3      702.46      723.71    208.72 o 
   1   9   3    18888.88    16789.25    357.33 o 
   2   9   3     1941.87     2272.49    118.70 o 
   3   9   3    17196.31    16598.99    387.83 o 
   4   9   3    22269.37    22200.03    447.86 o 
   5   9   3      389.50      281.64     69.98 o 
   6   9   3       61.76       84.74     76.40 o 
   7   9   3     1025.58      926.79    147.25 o 
   8   9   3     4154.71     4856.86    402.02 o 
   9   9   3      959.20     1354.74    306.01 o 
   0  10   3      128.56       68.99     56.44 o 
   1  10   3    21470.68    21494.68    517.34 o 
   2  10   3     8951.65     8658.12    286.76 o 
   3  10   3    18564.37    19492.31    395.92 o 
   4  10   3      258.18      216.01     60.74 o 
   5  10   3       39.90      115.50     63.90 o 
   6  10   3     3678.88     3674.28    216.73 o 
   7  10   3     1355.42     1286.46    165.98 o 
   8  10   3      374.80      503.35    177.81 o 
   9  10   3       34.96      343.22    196.10 o 
   1  11   3      908.82      997.47     72.46 o 
   2  11   3     2044.63     2178.35    124.53 o 
   3  11   3     2410.43     2310.77    136.21 o 
   4  11   3    16882.87    18364.77    425.60 o 
   5  11   3     5584.86     5558.89    257.11 o 
   6  11   3       43.76       79.83     85.35 o 
   7  11   3    17808.90    17935.50    613.96 o 
   8  11   3     3848.86     4008.66    366.26 o 
   0  12   3     5005.67     5169.72    348.89 o 
   1  12   3    16064.01    14589.97    370.64 o 
   2  12   3     4339.50     4093.22    179.85 o 
   3  12   3     6835.25     6959.80    247.38 o 
   4  12   3     3276.99     3410.09    177.49 o 
   5  12   3        8.99      -48.61     69.47 o 
   6  12   3     2383.58     2514.77    199.32 o 
   7  12   3       73.54      165.12    155.21 o 
   8  12   3      146.09     -191.08    129.48 o 
   1  13   3    16187.01    16581.63    526.74 o 
   2  13   3      296.43      293.27     65.33 o 
   3  13   3    10986.55    11624.76    314.53 o 
   4  13   3     6460.19     7151.25    333.58 o 
   5  13   3     5431.02     5676.46    266.96 o 
   6  13   3      490.80      801.08    130.42 o 
   7  13   3     4087.88     4657.93    329.99 o 
   8  13   3     3886.85     3833.96    364.10 o 
   0  14   3     6848.92     7116.19    398.91 o 
   1  14   3     2627.81     2677.14    165.67 o 
   2  14   3    12313.45    11879.39    392.42 o 
   3  14   3    10668.75    11754.97    328.33 o 
   4  14   3      233.30      165.96     74.06 o 
   5  14   3     4167.45     4594.96    245.29 o 
   6  14   3       68.40      -45.08    104.66 o 
   7  14   3       46.67      -86.70    108.16 o 
   8  14   3        0.14      236.49    166.11 o 
   1  15   3     1476.01     1296.54    143.85 o 
   2  15   3      343.24      264.58     79.49 o 
   3  15   3     7794.03     8098.97    303.17 o 
   4  15   3     1926.76     2039.11    155.24 o 
   5  15   3    10081.67    10512.38    379.38 o 
   6  15   3     2209.49     2407.30    191.60 o 
   7  15   3     4408.68     4129.63    421.09 o 
   8  15   3     3350.57     3756.77    405.51 o 
   0  16   3     8409.85     8026.57    519.89 o 
   1  16   3    25905.72    25287.33    680.01 o 
   2  16   3     5826.23     5327.15    293.19 o 
   3  16   3       17.29      173.66     84.15 o 
   4  16   3     6707.47     7236.23    318.81 o 
   5  16   3      533.34      463.07    107.11 o 
   6  16   3        6.28       88.02     92.24 o 
   7  16   3      200.17       -3.35    128.75 o 
   1  17   3      880.31      840.78    134.25 o 
   2  17   3     1856.09     1548.26    169.17 o 
   3  17   3     2375.55     2871.36    231.77 o 
   4  17   3     2272.71     2088.40    190.75 o 
   5  17   3    11845.74    13074.10    465.27 o 
   6  17   3     4136.33     4002.70    275.98 o 
   7  17   3     3972.41     5101.46    357.16 o 
   0  18   3     1718.10     1786.35    320.84 o 
   1  18   3     8470.20     9352.79    405.57 o 
   2  18   3    10287.68     9923.83    426.08 o 
   3  18   3     8393.94     7668.35    385.26 o 
   4  18   3     1325.22     1339.32    167.05 o 
   5  18   3     6272.35     5543.88    351.58 o 
   6  18   3       11.92      -30.15    113.98 o 
   7  18   3       89.83      176.56    160.19 o 
   1  19   3     2491.19     2756.29    222.59 o 
   2  19   3     2676.72     2542.64    219.50 o 
   3  19   3    11318.80    10564.11    501.90 o 
   4  19   3     1772.00     1849.56    196.91 o 
   5  19   3     3260.40     3258.74    281.17 o 
   6  19   3     4726.20     5086.75    521.58 o 
   0  20   3     5282.60     6026.14    964.43 o 
   1  20   3    12251.41    12366.25    491.27 o 
   2  20   3     6318.37     6204.66    344.80 o 
   3  20   3     4527.78     4929.67    353.15 o 
   4  20   3     3397.54     3404.87    266.90 o 
   5  20   3     1504.40     1426.36    213.26 o 
   6  20   3        2.20      213.03    151.90 o 
   1  21   3      776.94     1092.09    160.26 o 
   2  21   3     2435.36     2534.94    227.64 o 
   3  21   3      571.06      525.40    134.11 o 
   4  21   3     1947.12     2128.60    278.99 o 
   5  21   3     5048.35     5320.86    381.97 o 
   0  22   3     3489.03     4316.80    510.70 o 
   1  22   3    10782.14    10999.46    654.75 o 
   2  22   3     3678.82     3369.48    268.73 o 
   3  22   3     4301.26     4061.13    334.96 o 
   4  22   3     2943.60     2637.60    248.29 o 
   5  22   3     1033.06      654.71    196.99 o 
   1  23   3      889.36      629.11    161.68 o 
   2  23   3     1104.05      914.84    169.20 o 
   3  23   3     2980.46     2630.98    253.04 o 
   4  23   3     2916.61     2550.90    346.08 o 
   0  24   3    16359.21    16397.01   1571.94 o 
   1  24   3     2560.97     2572.70    267.29 o 
   2  24   3     1711.76     1660.15    227.57 o 
   3  24   3     7010.00     7250.43    452.84 o 
   1  25   3     1194.07     1303.59    207.41 o 
   2  25   3      215.62       36.78    134.46 o 
   0  26   3     8660.27     8426.19   1253.85 o 
   1  26   3     5392.12     5176.37    485.83 o 
   0   0   4    57285.11    65420.10   2195.99 o 
   1   0   4     6584.98     7686.81    257.08 o 
   2   0   4   109537.77   116673.49   3912.18 o 
   3   0   4   193810.80   189161.95   6306.62 o 
   4   0   4    26142.43    26780.30    821.58 o 
   5   0   4     3273.92     3764.99    295.64 o 
   6   0   4    18107.66    17350.29    710.68 o 
   7   0   4        9.89       95.73    144.61 o 
   8   0   4      313.37      558.93    264.64 o 
   9   0   4     4503.96     5661.73    689.06 o 
   1   1   4    18153.84    19167.19    348.88 o 
   2   1   4     8333.57     8054.80    205.61 o 
   3   1   4    29369.92    29308.87    688.14 o 
   4   1   4    31243.30    32573.48    689.70 o 
   5   1   4    18837.38    19155.79    551.56 o 
   6   1   4     5840.38     5676.46    286.57 o 
   7   1   4    28362.21    28806.09    757.26 o 
   8   1   4     5662.29     5264.75    559.48 o 
   9   1   4    12166.78    11907.15    714.94 o 
   0   2   4   178130.86   180422.83   3793.34 o 
   1   2   4   177041.13   181750.53   3217.92 o 
   2   2   4    22681.44    23729.23    497.48 o 
   3   2   4    54009.15    57992.33   1281.97 o 
   4   2   4     8066.23     8417.39    229.45 o 
   5   2   4      180.22      166.17     79.26 o 
   6   2   4     2225.15     2199.56    179.93 o 
   7   2   4     5023.41     4973.56    285.72 o 
   8   2   4       88.80      204.98    148.03 o 
   9   2   4      319.71      554.39    197.11 o 
   1   3   4    34959.80    35833.96    676.68 o 
   2   3   4     3004.87     2746.15    107.96 o 
   3   3   4    16150.67    16398.92    378.68 o 
   4   3   4    16197.41    15746.60    370.67 o 
   5   3   4    30030.73    29351.96   1550.67 o 
   6   3   4    19594.59    19782.75    551.14 o 
   7   3   4    33578.15    32787.18    835.22 o 
   8   3   4    12866.57    13031.76    713.53 o 
   9   3   4     9295.12     9636.57    637.92 o 
   0   4   4    11605.16    11211.13    322.11 o 
   1   4   4    40196.70    38756.96    682.27 o 
   2   4   4    73088.55    75383.88   1380.47 o 
   3   4   4    42166.66    43151.16    889.06 o 
   4   4   4    15977.39    17141.12    411.91 o 
   5   4   4     3558.62     3711.53    195.88 o 
   6   4   4     3135.31     3240.35    215.53 o 
   7   4   4     1689.68     1929.88    228.13 o 
   8   4   4       80.76       98.47    139.62 o 
   9   4   4     5293.70     4747.77    441.62 o 
   1   5   4     4753.12     4536.74    113.68 o 
   2   5   4    41824.23    42732.46    824.05 o 
   3   5   4    73834.95    76487.49   1418.91 o 
   4   5   4    15015.21    15573.40    363.69 o 
   5   5   4     9543.00     9691.26    319.13 o 
   6   5   4     5436.25     4901.43    265.73 o 
   7   5   4     6331.20     6409.27    371.36 o 
   8   5   4    10354.78     9862.17    597.35 o 
   9   5   4    16822.85    17704.73    866.89 o 
   0   6   4     4406.50     4698.30    199.63 o 
   1   6   4    70118.00    70586.78   1148.99 o 
   2   6   4    35680.57    35650.44    654.70 o 
   3   6   4    43023.52    43582.88    848.59 o 
   4   6   4    18282.29    19119.59    410.08 o 
   5   6   4     9105.25     9767.07    330.51 o 
   6   6   4       10.18      -16.01     75.42 o 
   7   6   4     1150.96     1285.68    177.87 o 
   8   6   4        6.18       47.73    144.88 o 
   9   6   4     5337.08     5511.29    473.53 o 
   1   7   4    23620.36    24485.39    508.73 o 
   2   7   4      153.82      118.97     38.76 o 
   3   7   4    10942.21    11666.60    294.26 o 
   4   7   4     2569.47     2775.66    137.10 o 
   5   7   4    25835.75    25569.21    587.30 o 
   6   7   4    20505.57    21319.80    583.69 o 
   7   7   4    14246.04    14881.34    563.52 o 
   8   7   4    14256.97    13967.17    726.13 o 
   9   7   4    12348.87    12649.39    727.58 o 
   0   8   4    53753.01    51396.65   1190.86 o 
   1   8   4   121423.98   118785.11   2175.43 o 
   2   8   4    32001.55    32860.14    622.48 o 
   3   8   4     1518.19     1485.06     91.04 o 
   4   8   4     3591.89     3518.09    164.19 o 
   5   8   4     2887.10     2854.28    174.12 o 
   6   8   4      236.72      306.03     93.25 o 
   7   8   4      850.36      664.59    132.30 o 
   8   8   4      515.42      593.98    181.08 o 
   9   8   4     1506.31     1718.35    277.75 o 
   1   9   4      181.68       83.93     32.44 o 
   2   9   4     2458.60     2513.74    112.86 o 
   3   9   4    24026.71    24728.58    475.78 o 
   4   9   4     6907.76     6953.62    232.61 o 
   5   9   4    20874.10    21440.92    486.52 o 
   6   9   4    10130.48     9990.72    320.03 o 
   7   9   4     6370.69     6806.58    382.10 o 
   8   9   4     5398.84     5174.04    421.36 o 
   9   9   4    11679.86    10491.98    746.12 o 
   0  10   4    19540.95    18834.49    602.09 o 
   1  10   4     6049.52     5690.17    212.44 o 
   2  10   4    26068.61    27439.76    511.15 o 
   3  10   4    33019.84    32040.18    595.85 o 
   4  10   4    16760.62    17322.44    373.34 o 
   5  10   4    20724.16    21533.99    464.34 o 
   6  10   4     3805.07     3751.97    223.39 o 
   7  10   4     1441.32     1507.24    176.82 o 
   8  10   4        6.69      133.70    152.09 o 
   9  10   4     1747.54     1746.86    288.28 o 
   1  11   4    16909.56    17439.58    405.95 o 
   2  11   4    10942.09    11064.23    283.06 o 
   3  11   4     5002.21     5160.06    211.40 o 
   4  11   4     7203.87     7921.99    261.72 o 
   5  11   4    17464.52    18190.09    441.73 o 
   6  11   4     5110.73     4923.02    275.98 o 
   7  11   4    10019.09    10093.57    475.55 o 
   8  11   4     1765.63     1806.03    265.10 o 
   0  12   4    43275.61    43717.79   1726.50 o 
   1  12   4    49149.85    46273.10   1129.13 o 
   2  12   4    11526.60    11505.87    298.30 o 
   3  12   4    10342.79     9902.52    277.64 o 
   4  12   4     4008.42     4301.07    198.91 o 
   5  12   4     1269.53     1200.55    125.82 o 
   6  12   4     1186.20     1316.57    152.45 o 
   7  12   4       49.12       97.64    116.57 o 
   8  12   4        7.23       57.57    146.85 o 
   1  13   4     2626.09     2416.01    149.68 o 
   2  13   4      194.93      129.39     61.50 o 
   3  13   4      246.67      322.33     72.54 o 
   4  13   4     7407.06     7292.50    270.06 o 
   5  13   4    26284.36    26926.74    643.97 o 
   6  13   4     7216.48     8238.07    367.63 o 
   7  13   4    16807.85    17722.61    622.10 o 
   8  13   4     3518.45     3318.17    385.98 o 
   0  14   4    17174.30    17025.78    712.05 o 
   1  14   4     8907.45     8085.41    345.47 o 
   2  14   4     7742.29     7225.72    374.35 o 
   3  14   4     9914.01     9990.34    295.75 o 
   4  14   4     9416.17     9772.19    331.47 o 
   5  14   4     3850.14     3848.69    223.50 o 
   6  14   4     1766.29     1858.60    181.16 o 
   7  14   4       24.72       15.06    112.58 o 
   8  14   4      453.24      465.38    189.90 o 
   1  15   4    19876.40    18651.28    543.10 o 
   2  15   4    10388.41    10454.57    475.98 o 
   3  15   4     7396.97     7389.75    276.48 o 
   4  15   4     8494.97     8906.25    331.33 o 
   5  15   4     7124.04     7128.15    314.41 o 
   6  15   4     2831.16     3051.72    231.84 o 
   7  15   4     7473.36     7415.06    477.79 o 
   8  15   4     1402.88     1030.14    224.52 o 
   0  16   4     5785.00     6324.73    523.08 o 
   1  16   4    12852.43    12806.85    424.68 o 
   2  16   4     3328.96     3074.38    219.67 o 
   3  16   4    19510.25    20275.48    529.05 o 
   4  16   4     2814.13     2992.34    200.67 o 
   5  16   4     3994.37     4319.40    245.85 o 
   6  16   4       75.84      152.60    108.01 o 
   7  16   4      264.84      233.47    141.57 o 
   1  17   4     2588.27     2246.24    192.28 o 
   2  17   4       18.92      -24.24     81.81 o 
   3  17   4     1997.11     1908.65    186.07 o 
   4  17   4     3109.37     3258.55    215.30 o 
   5  17   4     4065.01     4706.62    288.61 o 
   6  17   4     5993.38     6925.05    365.93 o 
   7  17   4     9954.37    10486.70    700.16 o 
   0  18   4    21105.56    21517.76    892.06 o 
   1  18   4    14134.57    13805.27    471.20 o 
   2  18   4     4391.16     4317.38    327.51 o 
   3  18   4     1918.41     1751.41    181.04 o 
   4  18   4      108.51       56.76     94.81 o 
   5  18   4      566.64      613.15    151.22 o 
   6  18   4       82.96      239.98    139.35 o 
   7  18   4      184.76      445.16    210.25 o 
   1  19   4     2538.87     2449.05    280.65 o 
   2  19   4      270.17      255.25    110.32 o 
   3  19   4     2797.98     2253.10    311.43 o 
   4  19   4     1650.66     1742.94    191.93 o 
   5  19   4     4913.38     5018.15    349.87 o 
   6  19   4     4125.32     5138.29    475.50 o 
   0  20   4     1929.78     1945.86    294.63 o 
   1  20   4     8217.33     8151.25    436.78 o 
   2  20   4     2627.71     3078.67    245.91 o 
   3  20   4     2124.95     2428.97    330.66 o 
   4  20   4     2344.47     2388.35    258.74 o 
   5  20   4     6201.31     6582.50    463.65 o 
   6  20   4        2.54      194.75    405.01 o 
   1  21   4        4.77       86.27    100.74 o 
   2  21   4     4485.64     4475.94    384.38 o 
   3  21   4     1226.04      938.80    168.10 o 
   4  21   4      212.48      132.41    135.30 o 
   5  21   4     3853.69     3928.27    369.27 o 
   0  22   4     2663.81     2288.66    417.78 o 
   1  22   4    10125.68    11134.25    544.88 o 
   2  22   4     3423.62     3408.25    268.76 o 
   3  22   4      113.27      208.87    128.07 o 
   4  22   4      885.29      791.00    206.58 o 
   5  22   4      843.90     1102.11    226.51 o 
   1  23   4       11.03      189.39    130.04 o 
   2  23   4      230.47      179.68    127.54 o 
   3  23   4      138.21      119.92    179.29 o 
   4  23   4       31.77      127.19    154.92 o 
   0  24   4      856.56      848.57    501.17 o 
   1  24   4     2381.94     2091.16    244.80 o 
   2  24   4      805.59      951.43    186.87 o 
   3  24   4      355.27      364.09    153.98 o 
   1  25   4      475.44      526.52    160.62 o 
   2  25   4      397.72      282.18    150.38 o 
   0  26   4      203.50      379.08    245.83 o 
   1   1   5     7865.23     8570.58    197.74 o 
   2   1   5    35842.98    35637.01    803.02 o 
   3   1   5     8008.06     8345.00    242.84 o 
   4   1   5     1502.79     1413.25     91.27 o 
   5   1   5      851.19      860.64    130.85 o 
   6   1   5    10495.16    10202.97    381.45 o 
   7   1   5      480.69      351.44    124.60 o 
   8   1   5       91.08       61.86    143.79 o 
   9   1   5       90.58      392.21    184.57 o 
   0   2   5    13456.60    14480.02    362.58 o 
   1   2   5    24367.89    25848.46    505.91 o 
   2   2   5     3782.16     3625.25    257.68 o 
   3   2   5     3481.99     3575.70    143.25 o 
   4   2   5     2652.75     2744.61    146.07 o 
   5   2   5     1379.72     1647.53    168.75 o 
   6   2   5      204.73      128.04     83.45 o 
   7   2   5      163.93      171.87     98.29 o 
   8   2   5     4705.23     4564.72    408.42 o 
   9   2   5      323.35      362.11    200.30 o 
   1   3   5       33.05      -20.15     24.45 o 
   2   3   5    26312.51    27081.93    533.78 o 
   3   3   5     2655.17     2685.09    179.22 o 
   4   3   5      660.88      741.46     89.70 o 
   5   3   5     3598.22     3836.57    257.42 o 
   6   3   5      221.97      393.68    100.63 o 
   7   3   5      116.47      279.18    105.99 o 
   8   3   5      252.89      305.28    165.57 o 
   9   3   5      338.48      351.76    196.96 o 
   0   4   5    47903.23    45655.99   1811.53 o 
   1   4   5     7126.75     6486.17    167.46 o 
   2   4   5     8024.34     8213.38    206.97 o 
   3   4   5      323.06      357.39     49.38 o 
   4   4   5    26637.05    27789.01    615.03 o 
   5   4   5     2337.96     2357.18    184.51 o 
   6   4   5      111.15       87.48     78.22 o 
   7   4   5     1295.65     1025.21    145.01 o 
   8   4   5      147.75       26.86    144.26 o 
   9   4   5       45.84      296.93    195.89 o 
   1   5   5     2365.02     2684.32    103.22 o 
   2   5   5    17350.51    17714.29    382.22 o 
   3   5   5    11040.72    12262.01    345.62 o 
   4   5   5      632.83      590.75     69.88 o 
   5   5   5      411.42      351.92    127.18 o 
   6   5   5      500.13      476.26    105.57 o 
   7   5   5      195.17      133.55    119.04 o 
   8   5   5     3916.86     3535.06    358.00 o 
   9   5   5      271.88      637.18    268.53 o 
   0   6   5     8863.42     8808.96    265.92 o 
   1   6   5     1549.31     1357.82     69.38 o 
   2   6   5    28858.26    30452.47    613.86 o 
   3   6   5     8703.10     8514.92    232.02 o 
   4   6   5     2067.22     1709.10    108.77 o 
   5   6   5     1122.00     1228.35    125.20 o 
   6   6   5      374.85      328.15    102.94 o 
   7   6   5      300.72      470.69    115.11 o 
   8   6   5     1857.64     2518.77    308.24 o 
   9   6   5     1352.15     1203.24    260.36 o 
   1   7   5     4581.50     4951.37    135.97 o 
   2   7   5     2512.34     2660.60    122.55 o 
   3   7   5      435.00      429.76     62.44 o 
   4   7   5     5379.05     5423.45    197.21 o 
   5   7   5       43.90       98.99     69.39 o 
   6   7   5     4682.37     5142.17    259.58 o 
   7   7   5      393.95      462.17    151.65 o 
   8   7   5     7117.11     7411.74    900.62 o 
   9   7   5      680.71      802.88    351.81 o 
   0   8   5      584.46      560.94     94.82 o 
   1   8   5    24664.22    25753.80    451.62 o 
   2   8   5    26715.63    28933.68    558.24 o 
   3   8   5     2492.01     2852.64    143.97 o 
   4   8   5     1801.30     1724.92    106.05 o 
   5   8   5      596.16      643.47     96.31 o 
   6   8   5     2094.92     2124.67    169.45 o 
   7   8   5     1421.84     1217.82    147.88 o 
   8   8   5     1152.48     1057.12    197.32 o 
   9   8   5        6.59      -30.79    186.85 o 
   1   9   5       33.13       99.02     32.97 o 
   2   9   5    13999.90    13968.06    313.52 o 
   3   9   5     1815.12     2236.88    120.54 o 
   4   9   5    30951.85    31037.66    630.60 o 
   5   9   5       87.39       47.94     65.97 o 
   6   9   5     1004.80      890.08    112.83 o 
   7   9   5      305.29      448.61    133.44 o 
   8   9   5     5435.47     6574.50    474.39 o 
   9   9   5      491.67      471.52    243.75 o 
   0  10   5    19754.22    21170.33    766.29 o 
   1  10   5     1793.39     1980.24    121.21 o 
   2  10   5    16010.84    17114.83    373.02 o 
   3  10   5     9016.90     9478.43    236.57 o 
   4  10   5     1168.70     1424.15    102.68 o 
   5  10   5      154.41      200.58     80.54 o 
   6  10   5     1842.19     1928.99    163.34 o 
   7  10   5     1543.33     1411.52    169.97 o 
   8  10   5     2059.50     2549.42    309.34 o 
   1  11   5      223.45      208.01     65.13 o 
   2  11   5    19525.88    20044.45    473.49 o 
   3  11   5     3792.14     3348.40    163.41 o 
   4  11   5    19968.05    20448.40    463.93 o 
   5  11   5       14.04      204.08     82.28 o 
   6  11   5     7117.58     7482.74    379.92 o 
   7  11   5     1157.28     1044.74    276.15 o 
   8  11   5     5656.42     5564.78    429.84 o 
   0  12   5    70041.70    75474.08   2831.88 o 
   1  12   5      122.95      318.91     64.65 o 
   2  12   5    18828.30    19099.25    430.41 o 
   3  12   5     6261.53     7048.00    245.88 o 
   4  12   5      143.54      211.16     72.71 o 
   5  12   5      443.39      449.45     97.58 o 
   6  12   5     3456.80     3732.45    242.59 o 
   7  12   5      978.28      691.92    163.89 o 
   8  12   5       35.71      -53.65    147.81 o 
   1  13   5     1895.50     1909.68    109.85 o 
   2  13   5     2369.19     2572.66    152.36 o 
   3  13   5     1030.46     1256.46    131.93 o 
   4  13   5    21145.05    21264.89    493.23 o 
   5  13   5     4498.81     4361.20    235.28 o 
   6  13   5     4573.62     4398.19    267.54 o 
   7  13   5     1556.63     1654.54    204.02 o 
   8  13   5     2419.63     2515.20    345.66 o 
   0  14   5     4267.81     4499.12    266.00 o 
   1  14   5     3702.05     3624.91    194.80 o 
   2  14   5    12040.04    12053.90    354.85 o 
   3  14   5      523.49      461.42     86.01 o 
   4  14   5    18000.93    18459.75    451.97 o 
   5  14   5       12.41       67.21     80.27 o 
   6  14   5      888.00     1097.69    165.69 o 
   7  14   5     1343.84     1067.51    232.42 o 
   8  14   5      568.32      626.25    233.86 o 
   1  15   5      104.91      162.77     86.00 o 
   2  15   5     9691.52     9690.50    433.58 o 
   3  15   5     7038.16     6824.79    293.42 o 
   4  15   5     6823.14     7414.58    341.28 o 
   5  15   5      838.72      922.56    127.88 o 
   6  15   5     2941.60     2943.94    274.86 o 
   7  15   5      747.08      694.92    330.87 o 
   0  16   5    26038.82    28593.54   1592.98 o 
   1  16   5       13.73      -58.03     77.39 o 
   2  16   5    21656.14    19706.55    787.90 o 
   3  16   5     6582.11     6547.60    381.86 o 
   4  16   5     6002.40     6327.84    294.77 o 
   5  16   5     2577.61     2795.19    244.93 o 
   6  16   5        7.66       -4.73    100.79 o 
   7  16   5        0.68      158.86    153.53 o 
   1  17   5       31.39      -21.49     88.07 o 
   2  17   5     2547.93     2612.52    209.13 o 
   3  17   5       40.23       51.68     87.75 o 
   4  17   5     3356.43     3740.16    231.27 o 
   5  17   5     1038.78      994.44    147.26 o 
   6  17   5    12648.85    12499.32    708.32 o 
   7  17   5     1326.34     1938.90    320.09 o 
   0  18   5     4226.93     4537.97    411.25 o 
   1  18   5    11168.58    11600.11    451.22 o 
   2  18   5    16347.41    15745.26    529.04 o 
   3  18   5     1742.20     1418.35    189.95 o 
   4  18   5     5224.24     5700.46    473.67 o 
   5  18   5      168.04      362.39    148.56 o 
   6  18   5      146.79      205.99    142.93 o 
   1  19   5       18.36       46.58     91.31 o 
   2  19   5    12831.71    13121.17    485.81 o 
   3  19   5      197.59      121.03    100.78 o 
   4  19   5     4073.89     3756.52    342.37 o 
   5  19   5     1923.06     2098.93    265.21 o 
   6  19   5     5933.25     6025.64    517.32 o 
   0  20   5    10187.87    10349.79    661.99 o 
   1  20   5     5658.60     5116.37    314.72 o 
   2  20   5    15778.00    14759.97    566.25 o 
   3  20   5     1240.86     1210.02    224.93 o 
   4  20   5     5552.09     5185.57    414.81 o 
   5  20   5     1189.18     1197.57    224.05 o 
   6  20   5      202.17      381.46    214.39 o 
   1  21   5      425.53      420.18    141.07 o 
   2  21   5      225.22      132.43    122.42 o 
   3  21   5      375.66      312.31    141.97 o 
   4  21   5     3119.79     3828.13    484.21 o 
   5  21   5      486.75      822.60    211.09 o 
   0  22   5    18708.29    20150.35   1462.85 o 
   1  22   5     3056.07     2706.30    265.88 o 
   2  22   5     7334.43     6931.86    427.62 o 
   3  22   5     2685.21     2196.44    246.87 o 
   4  22   5     2666.16     2221.10    334.20 o 
   5  22   5      723.73      753.41    206.20 o 
   1  23   5      431.36      588.76    159.86 o 
   2  23   5     1349.73     1438.05    347.60 o 
   3  23   5       50.35       44.56    127.50 o 
   4  23   5     4894.86     4793.94    571.23 o 
   0  24   5    10833.94    11148.10   1485.02 o 
   1  24   5     2127.68     1946.05    243.89 o 
   2  24   5     5201.95     4942.89    375.57 o 
   3  24   5      512.75      421.67    153.12 o 
   1  25   5     1085.53     1276.77    209.09 o 
   2  25   5      938.20     1391.60    264.17 o 
   0   0   6    20685.38    20625.47    774.26 o 
   1   0   6    12654.08    11559.30    347.93 o 
   2   0   6    80161.80    84358.23   2311.18 o 
   3   0   6   100746.36   103986.66   3568.17 o 
   4   0   6    15906.64    14262.37    677.69 o 
   5   0   6     8271.45     8445.07    533.90 o 
   6   0   6       86.17      210.35    173.84 o 
   7   0   6      224.39      432.33    165.33 o 
   8   0   6      125.77      311.98    224.61 o 
   9   0   6      504.41     1011.79    808.16 o 
   1   1   6    48922.45    51486.82    898.84 o 
   2   1   6     3329.84     3197.06    112.46 o 
   3   1   6    46679.59    46925.80   1213.17 o 
   4   1   6     3806.89     3940.17    304.83 o 
   5   1   6    26912.11    27292.15    817.94 o 
   6   1   6      480.83      548.72    125.25 o 
   7   1   6    42053.05    40087.25    987.49 o 
   8   1   6     3914.74     3672.24    364.30 o 
   9   1   6    15051.44    14247.54    795.61 o 
   0   2   6    14247.91    15743.23    434.96 o 
   1   2   6   109900.41   115877.09   2253.57 o 
   2   2   6    16171.56    16756.35    351.75 o 
   3   2   6   110702.67   110676.84   2364.72 o 
   4   2   6     8894.35     8597.10    275.90 o 
   5   2   6     9182.40     8723.52    386.96 o 
   6   2   6      124.07       61.75     78.30 o 
   7   2   6     3865.37     3842.74    259.11 o 
   8   2   6      445.74      680.82    195.38 o 
   9   2   6      412.46      274.37    183.86 o 
   1   3   6        6.72      -35.73     23.82 o 
   2   3   6    10251.62     9804.21    231.93 o 
   3   3   6    15691.58    14864.08    401.12 o 
   4   3   6     7962.04     7673.16    263.16 o 
   5   3   6    40630.55    41506.95   1149.11 o 
   6   3   6     1095.93     1245.10    170.02 o 
   7   3   6    39242.03    36755.74    922.09 o 
   8   3   6     1564.60     1840.49    280.77 o 
   9   3   6    13878.24    13339.64    858.44 o 
   0   4   6     4763.97     4997.63    178.98 o 
   1   4   6   109562.25   111738.53   1883.79 o 
   2   4   6    11082.09    11345.51    264.58 o 
   3   4   6    38583.19    39608.27    772.41 o 
   4   4   6     5264.26     5827.29    301.26 o 
   5   4   6     8071.15     8443.68    468.08 o 
   6   4   6       20.06      149.34     94.20 o 
   7   4   6     1572.22     1663.03    180.11 o 
   8   4   6       55.62       51.07    137.94 o 
   9   4   6     2655.26     3290.75    380.45 o 
   1   5   6     1856.68     2247.59    100.11 o 
   2   5   6    18129.18    17587.69    418.37 o 
   3   5   6    42866.18    41986.80    821.58 o 
   4   5   6     6935.17     7441.33    250.59 o 
   5   5   6    41619.35    40514.82   1130.27 o 
   6   5   6     6142.90     6123.59    332.26 o 
   7   5   6    18757.49    18567.35    560.70 o 
   8   5   6     2791.24     3395.13    353.85 o 
   9   5   6    15202.80    14297.50    790.86 o 
   0   6   6     5796.79     4818.91    187.85 o 
   1   6   6   131290.63   127623.98   2152.12 o 
   2   6   6       43.83       43.90     28.80 o 
   3   6   6    53260.66    54052.13   1038.88 o 
   4   6   6      130.92       52.85     47.82 o 
   5   6   6    22101.27    22840.69    673.66 o 
   6   6   6      116.58      111.97     89.39 o 
   7   6   6      511.54      785.40    140.01 o 
   8   6   6      162.67       91.19    149.82 o 
   9   6   6     4010.60     4380.61    623.15 o 
   1   7   6     5051.61     5858.51    187.17 o 
   2   7   6    23240.19    24685.82    485.35 o 
   3   7   6    29055.46    26687.34    527.23 o 
   4   7   6     7263.77     7765.60    234.06 o 
   5   7   6    32626.66    31121.97    756.63 o 
   6   7   6       98.71      173.58     89.56 o 
   7   7   6    16592.17    16237.08    476.73 o 
   8   7   6      564.71      286.56    151.32 o 
   9   7   6    17175.91    17082.65    721.17 o 
   0   8   6    19498.03    18589.37    567.98 o 
   1   8   6   125751.97   121003.16   2582.18 o 
   2   8   6      467.10      564.90     60.90 o 
   3   8   6    19331.29    20659.05    465.20 o 
   4   8   6    11898.27    11779.70    292.60 o 
   5   8   6    12639.65    12605.55    393.38 o 
   6   8   6       49.04      152.92     89.24 o 
   7   8   6      162.26      288.87    124.88 o 
   8   8   6      470.33      360.97    148.35 o 
   9   8   6     1777.95     1502.79    326.72 o 
   1   9   6      750.71      803.78     64.10 o 
   2   9   6      742.61      823.70     73.38 o 
   3   9   6    17794.21    17967.25    392.70 o 
   4   9   6      800.78      803.45     85.28 o 
   5   9   6    41676.86    39266.71    851.97 o 
   6   9   6     2053.88     2019.82    164.76 o 
   7   9   6    16597.18    16892.65    487.91 o 
   8   9   6      360.02      490.16    189.12 o 
   9   9   6    11514.39    11813.56    694.15 o 
   0  10   6    29370.49    27357.97    798.39 o 
   1  10   6    48761.23    45803.71    767.98 o 
   2  10   6     3641.42     3710.60    152.38 o 
   3  10   6    23447.17    24326.66    504.49 o 
   4  10   6     3214.14     3599.11    171.24 o 
   5  10   6    11615.66    11821.29    356.42 o 
   6  10   6        3.13      -21.76     82.97 o 
   7  10   6       71.75       80.76     93.42 o 
   8  10   6      127.08       39.45    142.64 o 
   1  11   6    14401.49    14240.58    342.56 o 
   2  11   6      211.59      144.00     62.03 o 
   3  11   6    26566.34    26726.29    600.67 o 
   4  11   6      662.77      738.59     89.45 o 
   5  11   6    21871.98    21750.58    542.85 o 
   6  11   6      775.52     1015.77    144.08 o 
   7  11   6    11875.77    12363.41    461.77 o 
   8  11   6        4.29       71.67    169.17 o 
   0  12   6      175.47      181.59    113.81 o 
   1  12   6    40572.05    42067.45    830.46 o 
   2  12   6       33.03      103.91     63.07 o 
   3  12   6    31403.44    30838.04    637.38 o 
   4  12   6     7174.18     6673.92    251.09 o 
   5  12   6     8267.08     7348.97    302.14 o 
   6  12   6      116.35      -13.31     87.25 o 
   7  12   6        1.64       20.07    122.59 o 
   8  12   6      351.36      293.34    163.43 o 
   1  13   6     7695.13     7337.40    262.51 o 
   2  13   6     6468.83     6228.54    270.33 o 
   3  13   6     3420.91     3513.29    179.72 o 
   4  13   6       34.83       59.30     74.86 o 
   5  13   6    19320.02    20946.68    703.37 o 
   6  13   6        5.29       73.13    116.89 o 
   7  13   6    19562.46    18318.69    723.60 o 
   8  13   6       12.01     -144.89    142.76 o 
   0  14   6     3850.76     4522.29    371.52 o 
   1  14   6    27773.04    26074.08    667.15 o 
   2  14   6      403.73      367.24    104.38 o 
   3  14   6    15401.55    15323.34    389.44 o 
   4  14   6      113.27       56.03     76.52 o 
   5  14   6      326.56      340.02     95.64 o 
   6  14   6       94.16       18.67    106.58 o 
   7  14   6        4.10       49.29    144.15 o 
   8  14   6        2.47     -190.02    126.68 o 
   1  15   6     5929.60     5866.96    252.24 o 
   2  15   6     1762.23     1654.47    154.44 o 
   3  15   6     6704.00     7136.39    301.80 o 
   4  15   6      839.56      632.68    109.69 o 
   5  15   6     7111.37     7094.46    417.66 o 
   6  15   6     5527.85     5248.62    343.47 o 
   7  15   6    15092.51    14882.61    710.85 o 
   0  16   6     4751.51     4416.34    388.35 o 
   1  16   6    16610.41    15658.26    578.37 o 
   2  16   6     1660.72     1637.62    165.56 o 
   3  16   6    32822.94    32448.04    751.24 o 
   4  16   6        0.68       36.60    106.11 o 
   5  16   6     2803.73     3259.89    237.96 o 
   6  16   6      118.33      102.88    124.33 o 
   7  16   6       15.25       33.02    130.83 o 
   1  17   6     3934.41     3796.74    267.14 o 
   2  17   6     5845.63     5805.31    314.80 o 
   3  17   6     2322.16     2890.02    246.71 o 
   4  17   6        6.83       77.26    103.28 o 
   5  17   6     4550.50     4364.44    311.21 o 
   6  17   6       61.98       53.01    142.74 o 
   7  17   6     8134.04     9175.14    757.88 o 
   0  18   6      409.11      369.82    161.29 o 
   1  18   6    16291.19    15863.60    510.37 o 
   2  18   6     1455.62     1637.44    196.27 o 
   3  18   6     4251.29     4358.51    359.37 o 
   4  18   6     3267.64     3488.00    323.56 o 
   5  18   6      729.13      547.95    149.29 o 
   6  18   6       18.02      269.26    150.14 o 
   1  19   6      546.99      532.29    144.63 o 
   2  19   6       74.30      237.84    116.23 o 
   3  19   6     2295.04     2521.05    263.94 o 
   4  19   6      586.96      190.27    142.85 o 
   5  19   6     6319.60     6659.10    460.07 o 
   6  19   6     1762.11     1890.83    315.03 o 
   0  20   6     3053.72     3705.51    473.25 o 
   1  20   6    12497.60    11216.33    534.93 o 
   2  20   6       49.28      321.03    140.16 o 
   3  20   6     1431.50     1175.55    186.80 o 
   4  20   6      114.26      347.39    160.60 o 
   5  20   6     3513.83     4345.17    431.67 o 
   6  20   6        1.65     -112.86    163.23 o 
   1  21   6      683.26     1028.56    195.69 o 
   2  21   6        4.56      104.07    126.69 o 
   3  21   6     3747.21     3512.62    330.92 o 
   4  21   6       13.96       15.32    143.21 o 
   5  21   6     5586.34     5770.10    453.78 o 
   0  22   6      170.55      500.30    195.85 o 
   1  22   6     3066.74     3062.68    288.51 o 
   2  22   6      217.23      280.65    140.37 o 
   3  22   6      518.66      351.71    142.40 o 
   4  22   6     1125.26      857.03    216.25 o 
   1  23   6        5.39       13.22    117.38 o 
   2  23   6      559.67      453.19    211.00 o 
   3  23   6     1262.19     1092.48    203.66 o 
   4  23   6       31.61      100.48    161.92 o 
   0  24   6      276.37      -70.76    188.95 o 
   1  24   6     3375.94     3513.68    317.36 o 
   2  24   6       15.71      302.61    149.10 o 
   3  24   6       50.80      131.89    137.37 o 
   1  25   6       89.37       49.88    130.94 o 
   2  25   6      559.41      505.57    168.54 o 
   1   1   7      752.74      949.91     69.02 o 
   2   1   7    22167.89    21208.91    465.82 o 
   3   1   7     2529.38     2498.03    139.30 o 
   4   1   7      636.38      583.76    111.81 o 
   5   1   7     1146.66     1048.89    150.35 o 
   6   1   7      727.45      791.31    138.24 o 
   7   1   7      120.54      361.50    116.41 o 
   8   1   7       14.48      -69.96    132.59 o 
   9   1   7        0.05      292.20    183.18 o 
   0   2   7     1855.62     1816.20    176.81 o 
   1   2   7    19284.28    19705.53    386.78 o 
   2   2   7     4526.43     5051.91    147.18 o 
   3   2   7     2034.94     2060.67    203.75 o 
   4   2   7     8265.42     7790.14    332.19 o 
   5   2   7       97.58       84.14     87.02 o 
   6   2   7      175.13      228.52    108.37 o 
   7   2   7      192.75      288.56    109.40 o 
   8   2   7      161.21      106.90    135.57 o 
   9   2   7      282.59      544.01    193.45 o 
   1   3   7     4672.17     5120.57    193.99 o 
   2   3   7      232.46      158.06     38.34 o 
   3   3   7       73.38      152.68     48.80 o 
   4   3   7     3047.95     3024.56    156.38 o 
   5   3   7     1281.74     1339.32    166.95 o 
   6   3   7     5206.70     4741.70    414.81 o 
   7   3   7     1385.98     1419.18    189.23 o 
   8   3   7      980.53      929.77    174.97 o 
   9   3   7      122.03      432.80    205.49 o 
   0   4   7    21619.89    19475.94    494.36 o 
   1   4   7     3429.19     3552.37    123.73 o 
   2   4   7    11365.84    11623.69    273.58 o 
   3   4   7      405.84      379.19     52.75 o 
   4   4   7      117.08      196.81     87.21 o 
   5   4   7    16198.02    16350.95    565.04 o 
   6   4   7     1512.08     1483.09    224.22 o 
   7   4   7     1642.16     1648.83    215.42 o 
   8   4   7     1666.03     1841.58    230.31 o 
   9   4   7       67.48      472.44    193.05 o 
   1   5   7     9586.28     9051.53    215.31 o 
   2   5   7     4427.91     4668.44    224.96 o 
   3   5   7      147.75      170.20     49.46 o 
   4   5   7      722.61      975.95    170.45 o 
   5   5   7     1786.18     2067.46    178.12 o 
   6   5   7     3471.82     3947.74    266.86 o 
   7   5   7      252.16      293.93    161.00 o 
   8   5   7      860.83     1129.93    188.94 o 
   9   5   7       49.10      497.43    199.01 o 
   0   6   7     1480.23     1441.13    121.08 o 
   1   6   7    22905.04    24315.97    453.10 o 
   2   6   7    14788.64    15405.52    351.92 o 
   3   6   7     3943.12     3980.35    167.81 o 
   4   6   7    15913.34    15406.46    413.28 o 
   5   6   7      148.70      185.96     94.37 o 
   6   6   7      219.66      149.24    100.71 o 
   7   6   7      782.76      700.06    137.01 o 
   8   6   7       96.67      235.01    129.48 o 
   9   6   7      812.44      541.87    199.77 o 
   1   7   7     4252.44     4544.82    139.22 o 
   2   7   7     2658.15     2346.94    109.22 o 
   3   7   7      428.27      345.01     56.87 o 
   4   7   7     1692.19     1828.32    137.44 o 
   5   7   7     2198.61     2169.21    252.07 o 
   6   7   7     1132.34     1269.69    219.60 o 
   7   7   7      469.72      558.06    116.14 o 
   8   7   7     3369.35     3637.24    273.64 o 
   9   7   7        4.25      228.94    172.70 o 
   0   8   7    41151.15    39767.64   1074.06 o 
   1   8   7       65.89       55.58     37.02 o 
   2   8   7     9212.11     8602.60    219.51 o 
   3   8   7     1396.51     1457.32    105.77 o 
   4   8   7       55.40       49.42     55.28 o 
   5   8   7     1888.03     1842.05    179.38 o 
   6   8   7      249.17      276.13    104.00 o 
   7   8   7     1267.44     1239.81    175.11 o 
   8   8   7        2.04       29.91    110.02 o 
   9   8   7      102.17      -12.57    172.75 o 
   1   9   7     2773.28     2768.68    114.83 o 
   2   9   7     3394.54     3157.16    139.03 o 
   3   9   7      886.46      998.03     84.56 o 
   4   9   7     7527.13     8171.07    295.53 o 
   5   9   7      100.27      229.63     84.79 o 
   6   9   7     8208.50     8245.96    331.37 o 
   7   9   7      768.57      755.59    127.95 o 
   8   9   7     3315.08     2792.62    273.89 o 
   0  10   7    22970.72    21384.38    661.77 o 
   1  10   7      456.52      548.07     77.34 o 
   2  10   7     4576.27     4083.43    157.09 o 
   3  10   7      100.14       41.19     51.05 o 
   4  10   7     5665.10     5333.63    226.31 o 
   5  10   7     1455.60     1462.97    149.96 o 
   6  10   7     5213.47     5286.65    290.70 o 
   7  10   7      823.07      971.38    144.54 o 
   8  10   7      584.64      467.15    158.65 o 
   1  11   7     2720.14     2851.44    181.01 o 
   2  11   7     9426.98     9428.87    280.43 o 
   3  11   7     4359.54     4200.24    197.35 o 
   4  11   7    14953.67    14747.54    397.08 o 
   5  11   7      736.30      708.76    119.74 o 
   6  11   7      628.84      676.31    124.64 o 
   7  11   7     1522.26     1623.11    205.73 o 
   8  11   7     1604.65     1723.60    356.08 o 
   0  12   7    29259.94    29893.09   1491.71 o 
   1  12   7     5738.22     5742.29    206.56 o 
   2  12   7     8813.05     9056.11    312.62 o 
   3  12   7      332.34      431.36     84.02 o 
   4  12   7     5537.68     5671.81    291.95 o 
   5  12   7      129.62      136.46     91.70 o 
   6  12   7     6397.27     6692.41    377.92 o 
   7  12   7      241.50      185.23    126.91 o 
   8  12   7      286.27      235.96    173.21 o 
   1  13   7     3978.12     4107.55    180.84 o 
   2  13   7      869.07      755.14    111.27 o 
   3  13   7      218.09      293.33     71.75 o 
   4  13   7    10105.93    10038.76    337.21 o 
   5  13   7       13.70      139.30    102.51 o 
   6  13   7    11254.50    11283.06    485.02 o 
   7  13   7       43.99      153.25    122.13 o 
   8  13   7     3680.07     3609.16    355.69 o 
   0  14   7    52737.34    51187.96   1407.12 o 
   1  14   7      789.60      898.20    104.50 o 
   2  14   7     6885.90     6145.93    376.56 o 
   3  14   7     2294.10     2419.88    170.63 o 
   4  14   7     4634.39     4532.98    261.20 o 
   5  14   7     8420.78     7928.76    364.33 o 
   6  14   7     1207.03      972.83    175.70 o 
   7  14   7      473.25      467.15    149.63 o 
   1  15   7     1679.56     1589.55    137.21 o 
   2  15   7     8855.21     9213.72    388.16 o 
   3  15   7       85.88      241.82     93.96 o 
   4  15   7     4708.20     5167.12    361.15 o 
   5  15   7       80.14      168.39     98.11 o 
   6  15   7     6218.96     5669.77    403.88 o 
   7  15   7       20.85       85.44    155.41 o 
   0  16   7      804.61      786.15    189.08 o 
   1  16   7     3991.26     4006.87    283.16 o 
   2  16   7    26249.95    25372.31    672.91 o 
   3  16   7      399.44      330.59    103.52 o 
   4  16   7    18385.97    18743.20    610.23 o 
   5  16   7        6.08      124.39     98.10 o 
   6  16   7      940.18      993.49    177.61 o 
   7  16   7       11.58        0.13    164.43 o 
   1  17   7       63.77       94.72    103.20 o 
   2  17   7     7658.27     6901.35    385.37 o 
   3  17   7       77.63      137.55    101.66 o 
   4  17   7     1846.98     1416.32    181.24 o 
   5  17   7      378.77      445.11    139.26 o 
   6  17   7     8975.97     8521.38    520.68 o 
   7  17   7       85.81      227.83    190.39 o 
   0  18   7    21558.97    20012.80   1106.12 o 
   1  18   7       96.59      -43.18     93.74 o 
   2  18   7    15833.58    14768.27    768.42 o 
   3  18   7       27.37     -146.18     97.45 o 
   4  18   7     3619.31     3821.52    335.85 o 
   5  18   7      144.30     -184.25    135.54 o 
   6  18   7       63.41      318.94    156.31 o 
   1  19   7        8.70      -59.92     91.29 o 
   2  19   7      230.59      387.63    129.54 o 
   3  19   7     1287.51      954.75    317.30 o 
   4  19   7     3770.28     4148.16    360.43 o 
   5  19   7        0.51      -50.31    117.37 o 
   6  19   7    13690.86    15925.71   1657.01 o 
   0  20   7     9381.42     7994.97    583.43 o 
   1  20   7        8.51       47.62    107.14 o 
   2  20   7    18064.53    17251.18    623.26 o 
   3  20   7      136.29      122.63    119.88 o 
   4  20   7     5354.88     4919.79    405.08 o 
   5  20   7      138.08      111.39    144.18 o 
   1  21   7     1292.54     1063.71    192.55 o 
   2  21   7     7095.83     6149.23    398.88 o 
   3  21   7       84.22      162.23    125.64 o 
   4  21   7     5861.24     4779.81    412.48 o 
   5  21   7       26.99     -101.05    149.01 o 
   0  22   7    12478.60    14024.26    834.65 o 
   1  22   7     1398.99     1357.06    206.49 o 
   2  22   7    10020.12     9782.43    521.71 o 
   3  22   7       31.67      215.20    136.51 o 
   4  22   7     4754.39     4864.79    432.53 o 
   1  23   7      124.51       54.76    118.54 o 
   2  23   7      626.10      353.82    160.16 o 
   3  23   7      205.80      347.51    151.25 o 
   4  23   7     5671.81     5619.15    715.08 o 
   0  24   7    20109.19    19520.73   1899.27 o 
   1  24   7      176.15      262.83    143.62 o 
   2  24   7     7421.69     7504.47    465.20 o 
   3  24   7     1664.00     1489.99    261.07 o 
   1  25   7       36.73      -24.44    126.97 o 
   0   0   8    93985.03    96201.03   7113.29 o 
   1   0   8   165227.44   160090.09   6964.14 o 
   2   0   8      915.44      959.98    228.01 o 
   3   0   8    35610.20    37185.59   1584.88 o 
   4   0   8     3722.31     3432.22    414.25 o 
   5   0   8       39.80      -24.99    130.46 o 
   6   0   8     2063.10     2324.08    440.14 o 
   7   0   8     2063.26     2104.32    499.32 o 
   8   0   8      150.32      303.86    188.44 o 
   9   0   8       30.56       64.73    331.03 o 
   1   1   8    39902.59    41634.25    709.71 o 
   2   1   8       19.25       44.48     32.19 o 
   3   1   8    23980.59    24507.50    610.07 o 
   4   1   8     2000.19     2124.45    188.35 o 
   5   1   8    40592.57    40253.69   1129.50 o 
   6   1   8    10521.62    10332.07    466.30 o 
   7   1   8    47801.02    46002.87   1204.81 o 
   8   1   8       60.57       72.00    102.35 o 
   9   1   8     9610.36     9789.20    661.64 o 
   0   2   8    41196.71    41404.13   1040.47 o 
   1   2   8    79302.20    82763.49   1335.81 o 
   2   2   8      949.48     1396.16     81.34 o 
   3   2   8   102876.42   105111.25   2267.75 o 
   4   2   8    12648.48    12275.05    444.44 o 
   5   2   8    26523.88    26765.38    817.88 o 
   6   2   8       17.41      241.80    106.20 o 
   7   2   8      176.73      197.92    123.71 o 
   8   2   8     1089.53     1073.99    163.38 o 
   9   2   8     1433.79     1236.58    254.86 o 
   1   3   8    31936.84    33475.43    583.35 o 
   2   3   8    13488.67    13823.15    314.99 o 
   3   3   8    35592.13    35975.71    713.30 o 
   4   3   8       22.15      195.46     86.34 o 
   5   3   8    39535.33    38789.45   1101.11 o 
   6   3   8     2565.74     2427.65    233.61 o 
   7   3   8    22048.33    20520.87    715.63 o 
   8   3   8      415.56      492.03    177.16 o 
   9   3   8    10739.00    10678.63    673.16 o 
   0   4   8    38735.91    37643.33   1199.29 o 
   1   4   8   153276.00   153610.41   2576.27 o 
   2   4   8    13219.80    13305.86    309.88 o 
   3   4   8    16031.85    15609.73    520.65 o 
   4   4   8     2169.27     2169.24    134.08 o 
   5   4   8    10207.37    10747.75    446.11 o 
   6   4   8      608.30      734.31    174.07 o 
   7   4   8       12.27       29.40    105.00 o 
   8   4   8       52.46        7.66    118.70 o 
   9   4   8     1623.76     1631.95    367.29 o 
   1   5   8     3103.89     3251.22    132.87 o 
   2   5   8      933.74      914.44     76.97 o 
   3   5   8     9945.76    10594.15    272.61 o 
   4   5   8       33.91      138.09     56.58 o 
   5   5   8    56401.54    57876.66   1265.11 o 
   6   5   8     9041.46     9488.44    508.77 o 
   7   5   8    30329.90    31979.81    911.09 o 
   8   5   8      971.15      661.48    167.22 o 
   9   5   8     8596.92     7042.96    527.69 o 
   0   6   8     5672.48     5171.26    207.59 o 
   1   6   8   138397.78   135671.19   2989.65 o 
   2   6   8     9906.69     8669.10    230.99 o 
   3   6   8    23504.99    25071.73    538.06 o 
   4   6   8     3916.74     3624.85    188.36 o 
   5   6   8    15964.83    15981.64    509.94 o 
   6   6   8      220.94      321.70    113.64 o 
   7   6   8      229.69      252.47    115.20 o 
   8   6   8        2.11      151.40    116.01 o 
   9   6   8     2201.20     2185.49    269.72 o 
   1   7   8    10227.54     9315.10    225.93 o 
   2   7   8    14062.39    12926.86    326.95 o 
   3   7   8    35788.91    37377.09    710.06 o 
   4   7   8       39.39       90.55     65.46 o 
   5   7   8    27040.55    26860.89    745.45 o 
   6   7   8     1575.75     1790.24    160.94 o 
   7   7   8     9480.95     9840.35    431.61 o 
   8   7   8     1417.59     1769.57    201.90 o 
   9   7   8    13375.04    13423.91    660.95 o 
   0   8   8       31.72       51.91    149.44 o 
   1   8   8    23282.43    23516.79    430.01 o 
   2   8   8    11738.67    11609.23    274.68 o 
   3   8   8    49642.69    49804.90    990.20 o 
   4   8   8     3704.88     3716.44    181.59 o 
   5   8   8    34109.02    32930.81    874.98 o 
   6   8   8        9.69       42.63     83.52 o 
   7   8   8      156.60      252.59    115.56 o 
   8   8   8        1.62      -50.75    115.67 o 
   1   9   8      363.31      482.48     60.54 o 
   2   9   8     1383.29     1455.01     95.61 o 
   3   9   8    14251.07    14310.58    359.93 o 
   4   9   8     1037.96     1071.23    108.21 o 
   5   9   8    25830.07    26048.35    664.53 o 
   6   9   8     5843.39     5441.47    391.99 o 
   7   9   8    17794.31    17045.07    597.93 o 
   8   9   8     2149.39     2106.77    359.73 o 
   0  10   8     1934.53     1704.85    171.44 o 
   1  10   8    77427.65    74311.52   1197.94 o 
   2  10   8      897.06      786.30     77.95 o 
   3  10   8     6952.38     6796.10    305.46 o 
   4  10   8      402.71      433.91     88.67 o 
   5  10   8     1351.83     1486.12    152.00 o 
   6  10   8      374.29      370.35    124.64 o 
   7  10   8      145.37      219.77    130.31 o 
   8  10   8      251.34      429.47    154.04 o 
   1  11   8      174.36      248.85     56.94 o 
   2  11   8     1418.72     1386.04    115.13 o 
   3  11   8    10587.71    11078.17    316.70 o 
   4  11   8     5740.59     5561.06    297.69 o 
   5  11   8    24086.57    25091.31    736.38 o 
   6  11   8     3836.35     4725.15    493.95 o 
   7  11   8    17766.01    17468.29    617.47 o 
   8  11   8      919.45      730.52    203.07 o 
   0  12   8       22.98       63.50     84.83 o 
   1  12   8    16584.93    16802.90    558.97 o 
   2  12   8      344.30      495.95     95.63 o 
   3  12   8    31346.96    31762.01    764.80 o 
   4  12   8     1898.30     1753.95    176.70 o 
   5  12   8     8015.52     8174.83    403.53 o 
   6  12   8      304.70      320.42    127.22 o 
   7  12   8      739.61      697.22    159.70 o 
   8  12   8      137.77      197.40    168.13 o 
   1  13   8    11269.38    11837.57    333.59 o 
   2  13   8      910.31      826.79    113.92 o 
   3  13   8    13307.03    13432.04    418.34 o 
   4  13   8     4796.56     4672.20    262.75 o 
   5  13   8     8775.26    10207.41    455.21 o 
   6  13   8       37.74      259.16    130.28 o 
   7  13   8    11982.93    11961.09    650.64 o 
   8  13   8     2247.57     2417.16    460.72 o 
   0  14   8    10048.41     9925.02    436.84 o 
   1  14   8    20544.61    21065.35    836.16 o 
   2  14   8     2777.21     2662.73    194.43 o 
   3  14   8    17985.35    18533.73    483.29 o 
   4  14   8       47.71       72.69     86.85 o 
   5  14   8       34.81      180.83    144.68 o 
   6  14   8      201.89      203.09    145.32 o 
   7  14   8      267.50      187.42    134.47 o 
   1  15   8       18.57      -47.28     75.58 o 
   2  15   8      921.04     1191.55    141.30 o 
   3  15   8     3632.51     3586.07    234.03 o 
   4  15   8     3573.40     3499.92    258.59 o 
   5  15   8     5477.85     6045.74    361.97 o 
   6  15   8      170.49      194.17    126.34 o 
   7  15   8    15875.30    16198.88    758.83 o 
   0  16   8      174.53     -116.63    107.88 o 
   1  16   8    24833.73    25296.48    904.21 o 
   2  16   8     3732.49     3527.77    232.07 o 
   3  16   8    15764.81    16315.35    500.10 o 
   4  16   8       16.48      165.73    107.33 o 
   5  16   8      352.64      263.52    140.60 o 
   6  16   8      998.14     1320.02    200.90 o 
   7  16   8      684.62      511.83    164.50 o 
   1  17   8     3119.64     3129.35    292.17 o 
   2  17   8       25.91      212.21    105.36 o 
   3  17   8     8691.25     8124.15    424.91 o 
   4  17   8     2835.96     2722.38    244.18 o 
   5  17   8     3130.27     2901.03    293.38 o 
   6  17   8      276.21      283.81    162.68 o 
   0  18   8     1436.64     1255.08    243.80 o 
   1  18   8     2481.30     2892.98    257.40 o 
   2  18   8     5221.61     4965.68    442.57 o 
   3  18   8    13341.85    12447.50    539.09 o 
   4  18   8        6.13      -75.35    125.99 o 
   5  18   8     2877.85     2595.03    288.39 o 
   6  18   8       76.49      336.60    164.83 o 
   1  19   8      150.34       25.44    106.01 o 
   2  19   8      276.90      301.80    129.18 o 
   3  19   8     3713.36     3924.69    312.62 o 
   4  19   8      907.50      958.11    194.54 o 
   5  19   8     2631.48     2176.87    327.85 o 
   6  19   8      272.07      190.70    198.13 o 
   0  20   8      216.73      190.53    168.48 o 
   1  20   8    15259.83    15555.81    596.13 o 
   2  20   8     1280.94     1040.40    181.85 o 
   3  20   8     1430.92     1723.11    219.69 o 
   4  20   8        0.45      132.09    179.38 o 
   5  20   8      187.88      114.02    173.72 o 
   1  21   8      650.45      773.36    222.63 o 
   2  21   8      969.99     1033.93    192.25 o 
   3  21   8     1117.09      865.48    175.81 o 
   4  21   8      593.61      401.11    172.44 o 
   5  21   8     6305.96     6324.63    577.41 o 
   0  22   8     1471.73      974.20    243.32 o 
   1  22   8     1394.76     1366.58    235.48 o 
   2  22   8      996.64     1139.13    194.51 o 
   3  22   8      924.92     1136.20    231.11 o 
   4  22   8      754.97      642.91    205.66 o 
   1  23   8       12.26       35.56    127.91 o 
   2  23   8      397.81      219.78    130.65 o 
   3  23   8     2395.83     2277.02    316.04 o 
   0  24   8      394.99      545.56    264.15 o 
   1  24   8     1801.01     2043.77    255.37 o 
   2  24   8       80.73       74.42    136.82 o 
   1  25   8       17.60      -59.86    134.18 o 
   1   1   9    13700.95    14221.30    286.87 o 
   2   1   9     2866.25     3035.68    122.01 o 
   3   1   9    12444.41    12801.30    320.34 o 
   4   1   9       43.45      196.83    110.51 o 
   5   1   9     3910.51     4210.26    288.71 o 
   6   1   9       45.67      205.10    107.30 o 
   7   1   9     1902.55     2063.87    313.91 o 
   8   1   9       70.57      146.11    103.03 o 
   9   1   9      337.49      457.67    190.71 o 
   0   2   9     1022.99     1147.27     99.66 o 
   1   2   9     1656.29     1536.99     75.55 o 
   2   2   9     1444.15     1673.04     91.25 o 
   3   2   9     2370.37     2388.22    116.33 o 
   4   2   9     1994.40     1855.57    180.62 o 
   5   2   9     8149.44     8121.12    401.07 o 
   6   2   9       61.30       76.97    104.95 o 
   7   2   9     1190.04     1262.59    198.21 o 
   8   2   9      190.11      107.12    103.66 o 
   9   2   9       95.60      107.27    165.02 o 
   1   3   9      503.07      399.99     51.71 o 
   2   3   9     1664.21     2036.65    107.28 o 
   3   3   9    15134.44    14589.40    338.60 o 
   4   3   9     1167.02      995.07    143.90 o 
   5   3   9     3131.78     3341.25    264.11 o 
   6   3   9     3166.55     3232.23    270.18 o 
   7   3   9      114.01       88.19    144.68 o 
   8   3   9      130.31      294.48    116.02 o 
   9   3   9      497.13      800.80    219.72 o 
   0   4   9     1609.54     1415.65    114.68 o 
   1   4   9    15734.85    16058.81    321.61 o 
   2   4   9      672.07      748.00     69.99 o 
   3   4   9    13536.16    13102.23    316.86 o 
   4   4   9     1461.01     1463.61    134.05 o 
   5   4   9     1356.51     1425.06    177.97 o 
   6   4   9      717.38      926.35    162.74 o 
   7   4   9      101.06      130.85    115.26 o 
   8   4   9      264.10      155.27    111.37 o 
   9   4   9       12.48      276.61    172.89 o 
   1   5   9     5397.04     5641.69    173.51 o 
   2   5   9     2806.03     2538.20    125.38 o 
   3   5   9     1126.80     1482.59    129.61 o 
   4   5   9      243.27      191.56     85.20 o 
   5   5   9     3294.52     3142.40    224.73 o 
   6   5   9     6547.24     6772.33    357.41 o 
   7   5   9       60.17      202.67    117.21 o 
   8   5   9      197.32      260.94    158.79 o 
   9   5   9      125.43      237.33    179.74 o 
   0   6   9     3383.40     3371.49    185.72 o 
   1   6   9      827.08      892.43     73.70 o 
   2   6   9        8.33       27.76     32.33 o 
   3   6   9      444.64      422.40     93.88 o 
   4   6   9     4129.94     4120.61    284.46 o 
   5   6   9     9713.22     9905.58    453.98 o 
   6   6   9      614.37      602.88    130.20 o 
   7   6   9      177.88      368.47    116.64 o 
   8   6   9       22.76       48.15     98.28 o 
   9   6   9      243.12      443.17    211.26 o 
   1   7   9     3651.32     2897.21    130.30 o 
   2   7   9    14970.40    15208.58    317.63 o 
   3   7   9     1526.79     1553.48     99.99 o 
   4   7   9      687.35      752.03    100.16 o 
   5   7   9       84.00      167.25     97.12 o 
   6   7   9     3813.23     3915.58    276.01 o 
   7   7   9       23.57       52.01    114.96 o 
   8   7   9      402.47      415.15    118.98 o 
   0   8   9     7085.78     7108.05    271.17 o 
   1   8   9     2038.81     1916.24    108.60 o 
   2   8   9      766.78      944.88     75.07 o 
   3   8   9      180.57      192.29     55.74 o 
   4   8   9     5048.79     5176.83    213.50 o 
   5   8   9      262.21      222.98    103.03 o 
   6   8   9        0.77      -22.76     96.43 o 
   7   8   9       14.07      130.12    100.10 o 
   8   8   9      356.39      484.43    154.35 o 
   1   9   9      764.21      740.12     76.86 o 
   2   9   9      160.01      221.37     57.23 o 
   3   9   9     3527.55     3669.48    197.51 o 
   4   9   9     1110.51     1012.58    116.49 o 
   5   9   9     1748.81     1905.69    185.72 o 
   6   9   9    10364.05    10969.00    415.78 o 
   7   9   9     7298.11     7665.13    423.18 o 
   8   9   9     1069.41     1423.89    258.55 o 
   0  10   9    39009.82    40465.21   1128.41 o 
   1  10   9      254.99      214.35     59.16 o 
   2  10   9       66.94       57.75     51.98 o 
   3  10   9     3925.41     3992.33    192.98 o 
   4  10   9     1019.21     1115.14    142.30 o 
   5  10   9      191.10      339.38    124.56 o 
   6  10   9     1181.08     1112.06    170.91 o 
   7  10   9       35.51       53.19    115.62 o 
   8  10   9      268.03      160.06    144.39 o 
   1  11   9    22758.31    22761.56    469.17 o 
   2  11   9      438.68      563.48     91.97 o 
   3  11   9     7711.63     7668.77    309.84 o 
   4  11   9     5061.21     4853.83    377.24 o 
   5  11   9      469.57      565.82    151.11 o 
   6  11   9     6478.66     5988.29    358.80 o 
   7  11   9      903.50     1257.17    193.77 o 
   8  11   9      372.71      286.24    182.27 o 
   0  12   9    17893.52    19338.52   1135.52 o 
   1  12   9      247.47      257.57     78.11 o 
   2  12   9      627.78      602.62    104.47 o 
   3  12   9     5351.59     5360.12    267.12 o 
   4  12   9     7047.38     7136.56    358.38 o 
   5  12   9     1168.09      907.27    150.83 o 
   6  12   9     1890.77     1999.90    228.69 o 
   7  12   9      649.96      642.68    161.74 o 
   8  12   9      972.77      715.91    208.21 o 
   1  13   9     1521.31     1327.98    122.80 o 
   2  13   9     1451.46     1109.59    130.09 o 
   3  13   9      461.87      458.31    103.91 o 
   4  13   9     1875.81     1891.09    189.21 o 
   5  13   9      992.02      894.91    155.85 o 
   6  13   9     5216.75     4563.66    325.01 o 
   7  13   9     2423.41     1993.74    237.73 o 
   0  14   9    21791.09    23174.81    753.98 o 
   1  14   9    13812.92    13706.51    429.50 o 
   2  14   9     7399.19     7480.33    334.99 o 
   3  14   9       44.48        9.87     82.78 o 
   4  14   9     4029.34     3877.47    244.98 o 
   5  14   9      168.63      282.27    122.93 o 
   6  14   9       70.05      -20.48    115.14 o 
   7  14   9      516.14      587.78    193.10 o 
   1  15   9      148.03      184.06     87.43 o 
   2  15   9      557.48      244.82    114.30 o 
   3  15   9       70.42      232.96     88.82 o 
   4  15   9      647.95      458.21    137.01 o 
   5  15   9     5070.28     5476.82    341.69 o 
   6  15   9     8148.99     8595.89    463.87 o 
   7  15   9      833.24     1264.90    206.18 o 
   0  16   9     7870.29     7829.27    534.40 o 
   1  16   9      731.31      827.91    149.38 o 
   2  16   9    11762.27    12367.40    442.29 o 
   3  16   9     1672.30     1844.38    179.03 o 
   4  16   9     4004.43     4441.72    304.13 o 
   5  16   9     4295.91     4400.76    360.53 o 
   6  16   9      917.26      791.31    167.20 o 
   7  16   9       52.14       10.84    131.30 o 
   1  17   9      293.47       33.50    100.97 o 
   2  17   9     9508.28     9064.29    501.29 o 
   3  17   9     2372.88     2869.46    224.03 o 
   4  17   9     2658.91     2682.08    301.87 o 
   5  17   9     1197.76     1018.83    203.59 o 
   6  17   9     3354.53     3367.36    343.19 o 
   0  18   9     4021.87     4064.90    410.94 o 
   1  18   9     6058.49     6116.98    378.22 o 
   2  18   9     7093.35     7065.72    448.94 o 
   3  18   9      418.51      418.79    131.30 o 
   4  18   9     5440.57     5325.41    402.91 o 
   5  18   9      427.95      259.56    152.56 o 
   6  18   9       18.23     -206.17    137.45 o 
   1  19   9     2620.23     2734.14    260.86 o 
   2  19   9     1229.74      966.50    170.26 o 
   3  19   9      199.10       48.52    129.89 o 
   4  19   9     2102.58     1878.22    261.88 o 
   5  19   9     3120.03     3265.45    388.51 o 
   0  20   9    11378.23    12307.93   1340.24 o 
   1  20   9     2023.70     1983.24    229.66 o 
   2  20   9    10518.00    10599.14    698.18 o 
   3  20   9      698.12      424.06    173.99 o 
   4  20   9      643.78      520.63    164.36 o 
   5  20   9     1157.75      767.99    255.24 o 
   1  21   9       98.95      131.87    126.39 o 
   2  21   9     1615.20     1551.54    211.67 o 
   3  21   9     3379.59     2881.48    323.41 o 
   4  21   9     5565.75     6304.13    850.51 o 
   0  22   9     4226.65     4125.67    446.74 o 
   1  22   9     2111.40     1806.44    229.88 o 
   2  22   9     5148.25     5002.04    368.64 o 
   3  22   9     2492.61     2050.19    282.94 o 
   4  22   9     3017.88     3277.42    430.82 o 
   1  23   9       30.20      139.97    135.07 o 
   2  23   9     1217.33     1055.82    201.61 o 
   3  23   9      472.18      380.96    187.60 o 
   0  24   9     9552.67     8622.12   1438.79 o 
   1  24   9     3554.87     3669.54    326.76 o 
   2  24   9     6941.76     7281.88    461.86 o 
   0   0  10   119488.84   126643.26   4277.23 o 
   1   0  10    11456.29    11168.27    423.13 o 
   2   0  10    20821.44    20780.62    593.20 o 
   3   0  10    16071.59    16589.54    568.05 o 
   4   0  10     4007.49     4353.99    401.40 o 
   5   0  10    13929.55    13466.63    828.50 o 
   6   0  10     5749.42     5887.15    647.27 o 
   7   0  10     2193.07     1810.13    313.71 o 
   8   0  10      509.65      371.58    268.11 o 
   9   0  10      195.55      511.97    280.70 o 
   1   1  10    16206.74    16340.97    328.07 o 
   2   1  10     3899.57     4098.19    152.20 o 
   3   1  10     5690.42     6121.53    202.50 o 
   4   1  10    38437.29    36948.74   1043.08 o 
   5   1  10    15020.60    15239.06    554.56 o 
   6   1  10    24876.38    23142.54    769.57 o 
   7   1  10    19779.33    19262.29    703.74 o 
   8   1  10     8143.34     7697.69    405.52 o 
   9   1  10     4144.57     4326.03    414.76 o 
   0   2  10    51620.96    51319.01   2143.40 o 
   1   2  10    53099.68    53904.17    865.10 o 
   2   2  10     5989.19     5955.42    189.18 o 
   3   2  10     8052.84     8262.24    224.74 o 
   4   2  10    19557.90    20554.76    662.44 o 
   5   2  10     8425.90     8107.97    421.19 o 
   6   2  10     1875.31     1653.43    308.04 o 
   7   2  10       31.74       77.90    115.29 o 
   8   2  10     1417.54     1719.59    223.30 o 
   9   2  10       21.22      159.27    162.83 o 
   1   3  10     4781.11     5187.98    173.44 o 
   2   3  10    39827.57    41628.61    770.86 o 
   3   3  10       94.97       73.57     42.28 o 
   4   3  10    32242.82    32352.02    841.88 o 
   5   3  10    26237.94    24846.00    789.23 o 
   6   3  10     8088.38     7632.86    435.50 o 
   7   3  10    18301.72    16185.30    627.67 o 
   8   3  10     6916.63     5886.30    352.64 o 
   9   3  10     3747.09     2959.16    403.63 o 
   0   4  10    46855.10    48427.05   1125.60 o 
   1   4  10    24384.05    23884.85    452.06 o 
   2   4  10    60724.43    62756.53   1208.23 o 
   3   4  10    15428.68    14996.36    354.95 o 
   4   4  10    10979.73    10615.94    385.99 o 
   5   4  10    14081.42    13637.17    512.62 o 
   6   4  10     1524.81     1545.95    357.66 o 
   7   4  10      734.76      648.56    231.69 o 
   8   4  10      482.42      447.13    135.84 o 
   9   4  10      400.95      606.74    201.62 o 
   1   5  10    17284.99    17150.69    349.06 o 
   2   5  10     1405.19     1584.72    110.39 o 
   3   5  10    19671.73    18897.26    430.16 o 
   4   5  10     5574.51     6208.99    307.71 o 
   5   5  10    12074.21    11139.84    426.89 o 
   6   5  10    28965.43    29174.52    824.02 o 
   7   5  10     5076.65     5049.72    355.18 o 
   8   5  10    13918.27    12373.30    486.79 o 
   0   6  10    35211.57    34797.07   1166.92 o 
   1   6  10    53054.86    52551.38    960.50 o 
   2   6  10    52432.70    52130.21   1030.20 o 
   3   6  10     9262.69     9529.59    264.14 o 
   4   6  10     6574.39     7105.52    394.02 o 
   5   6  10    10463.13    10668.95    377.43 o 
   6   6  10       17.58       13.77     94.76 o 
   7   6  10      369.00      466.92    125.38 o 
   8   6  10       18.41       79.54    113.14 o 
   1   7  10       29.53       31.96     43.24 o 
   2   7  10    26087.32    25558.98    521.97 o 
   3   7  10      303.03      332.76     67.26 o 
   4   7  10     5636.35     5163.20    279.22 o 
   5   7  10    24622.57    23694.34    685.53 o 
   6   7  10    11912.94    11869.83    456.42 o 
   7   7  10     8887.61     8695.42    541.72 o 
   8   7  10     8173.79     7879.14    380.56 o 
   0   8  10     5799.65     5973.84    255.62 o 
   1   8  10    48356.86    44445.84    843.60 o 
   2   8  10    42657.83    43394.08    836.16 o 
   3   8  10     4306.83     4426.61    196.39 o 
   4   8  10    18654.04    19473.73    578.34 o 
   5   8  10     3418.36     3336.74    270.43 o 
   6   8  10       49.69      205.21    115.22 o 
   7   8  10      132.57      340.64    122.95 o 
   8   8  10       97.53      208.99    146.66 o 
   1   9  10     3535.54     3434.45    155.55 o 
   2   9  10    10777.84    10275.31    272.24 o 
   3   9  10    19465.58    19908.22    512.60 o 
   4   9  10     4507.37     4455.77    266.79 o 
   5   9  10     7777.78     7726.44    362.40 o 
   6   9  10    11356.99    11480.93    621.41 o 
   7   9  10     6113.82     6629.41    397.78 o 
   8   9  10     8886.70     8927.33    443.53 o 
   0  10  10    45090.18    48114.95   1317.12 o 
   1  10  10    12386.64    11630.93    301.22 o 
   2  10  10    19800.61    19879.78    442.08 o 
   3  10  10    15081.54    14593.58    415.99 o 
   4  10  10     2673.48     2931.22    241.34 o 
   5  10  10     2421.29     2425.72    284.01 o 
   6  10  10      234.45      187.17    121.32 o 
   7  10  10      218.73      448.29    135.78 o 
   8  10  10       22.44       61.67    119.26 o 
   1  11  10      583.68      547.26     77.20 o 
   2  11  10        2.63       11.76     61.31 o 
   3  11  10     9008.25     8653.62    320.62 o 
   4  11  10     9122.17     9119.56    394.25 o 
   5  11  10     6073.19     6416.31    400.42 o 
   6  11  10    17606.31    17010.87    737.82 o 
   7  11  10     9193.90     9983.81    508.43 o 
   8  11  10     4991.98     5468.62    489.14 o 
   0  12  10    22031.67    23001.30    741.36 o 
   1  12  10    24012.48    22995.24    699.33 o 
   2  12  10     4846.66     5623.86    253.29 o 
   3  12  10     7458.40     7293.94    321.99 o 
   4  12  10     6723.18     7077.75    357.46 o 
   5  12  10       20.22      -78.85    116.38 o 
   6  12  10     1188.01      897.53    167.40 o 
   7  12  10      771.49      906.18    186.04 o 
   1  13  10      688.58      488.54     91.68 o 
   2  13  10    13194.31    13920.10    427.61 o 
   3  13  10     5234.74     6135.56    298.88 o 
   4  13  10    12580.38    12404.17    464.44 o 
   5  13  10     6700.75     6669.75    376.37 o 
   6  13  10      902.35     1019.85    176.84 o 
   7  13  10    10273.97    10320.17    776.44 o 
   0  14  10    14674.84    16055.50    611.27 o 
   1  14  10     1430.62     1462.31    157.75 o 
   2  14  10    11503.08    11284.57    395.62 o 
   3  14  10    14773.76    14464.05    644.16 o 
   4  14  10     7756.60     8039.07    474.35 o 
   5  14  10      922.93      815.41    194.72 o 
   6  14  10     1925.04     2223.61    245.16 o 
   7  14  10      124.04       79.84    149.27 o 
   1  15  10     1409.36     1644.05    164.22 o 
   2  15  10     1097.44     1030.11    138.95 o 
   3  15  10    11256.77    11372.06    484.67 o 
   4  15  10     5089.38     5229.97    324.00 o 
   5  15  10     1675.33     1687.37    202.91 o 
   6  15  10     4280.39     4738.04    403.60 o 
   7  15  10     3327.98     3240.25    302.22 o 
   0  16  10    23603.58    23985.41   1513.30 o 
   1  16  10     7595.02     8097.64    420.82 o 
   2  16  10     4638.89     4257.81    309.13 o 
   3  16  10    10011.16     9571.41    587.64 o 
   4  16  10      537.82      467.01    138.26 o 
   5  16  10       92.14        3.37    124.36 o 
   6  16  10     1455.97     1252.73    202.81 o 
   1  17  10     1567.53     1538.97    202.93 o 
   2  17  10       22.89      -40.46     97.97 o 
   3  17  10      639.15      826.05    158.69 o 
   4  17  10     6937.99     7299.96    411.16 o 
   5  17  10     4553.37     4689.35    384.75 o 
   6  17  10     1610.77     2026.20    274.14 o 
   0  18  10     4098.46     4392.29    426.86 o 
   1  18  10     3996.77     3955.06    309.44 o 
   2  18  10     7033.44     6029.91    474.28 o 
   3  18  10     2520.21     2497.70    285.68 o 
   4  18  10     3421.22     3836.49    344.51 o 
   5  18  10      120.28       41.78    140.22 o 
   6  18  10     1311.92     1132.63    258.92 o 
   1  19  10      156.87      248.38    118.30 o 
   2  19  10     1754.95     1730.32    221.68 o 
   3  19  10     5302.50     5479.30    749.54 o 
   4  19  10      683.58      978.98    340.41 o 
   5  19  10     1200.75     1019.16    257.65 o 
   0  20  10     1529.63     1654.29    295.73 o 
   1  20  10     1833.26     1852.91    225.36 o 
   2  20  10     4319.58     4814.15    476.24 o 
   3  20  10     3311.11     3517.22    364.09 o 
   4  20  10      378.84      499.20    184.76 o 
   5  20  10      312.20      352.63    204.35 o 
   1  21  10      210.72      415.26    152.75 o 
   2  21  10      134.84      175.61    142.32 o 
   3  21  10     1558.03     1255.44    237.25 o 
   4  21  10      137.88      263.10    152.04 o 
   0  22  10      670.88      805.02    254.00 o 
   1  22  10     3940.11     3997.95    337.56 o 
   2  22  10     1813.75     1704.94    233.38 o 
   3  22  10      103.11      163.09    158.90 o 
   1  23  10      351.70      191.64    156.09 o 
   2  23  10     3856.99     4238.18    351.22 o 
   3  23  10      458.00      493.59    204.89 o 
   0  24  10      125.97      136.68    224.51 o 
   1  24  10      166.95      129.49    147.81 o 
   1   1  11     3631.72     3670.56    130.55 o 
   2   1  11    11178.13    11140.79    284.85 o 
   3   1  11     1302.59     1519.74    111.75 o 
   4   1  11      607.51      577.29    126.61 o 
   5   1  11       81.67       96.89    100.64 o 
   6   1  11     1036.99     1060.88    176.02 o 
   7   1  11       37.89      229.56    126.10 o 
   8   1  11      153.19      162.60    124.65 o 
   0   2  11    32878.14    32560.68   1328.82 o 
   1   2  11     3081.05     3279.94    121.28 o 
   2   2  11     2397.61     2584.26    130.47 o 
   3   2  11       52.73       80.87     52.15 o 
   4   2  11     2090.19     1972.19    174.45 o 
   5   2  11     1564.31     1435.33    186.61 o 
   6   2  11       23.14       53.82    110.99 o 
   7   2  11       47.00       94.05    118.23 o 
   8   2  11      119.71      144.85    142.46 o 
   1   3  11        3.01      -16.69     33.87 o 
   2   3  11     2181.54     1980.76    110.70 o 
   3   3  11      822.51      899.69    114.13 o 
   4   3  11      124.57      159.88     89.73 o 
   5   3  11     1525.80     1680.14    175.86 o 
   6   3  11       73.49      -89.15     90.59 o 
   7   3  11     1295.86     1144.17    192.88 o 
   8   3  11      146.41      196.79    130.76 o 
   0   4  11      834.61     1067.08    109.67 o 
   1   4  11     5647.95     5273.67    174.44 o 
   2   4  11     1462.59     1660.79    116.21 o 
   3   4  11       67.78      114.13     59.75 o 
   4   4  11     4618.99     5152.78    288.55 o 
   5   4  11     1591.27     1550.74    171.36 o 
   6   4  11        3.74       -1.05     88.99 o 
   7   4  11       22.24      142.54    106.64 o 
   8   4  11      557.02      767.55    155.42 o 
   1   5  11     4596.92     4202.22    207.94 o 
   2   5  11     2024.97     2006.68    129.81 o 
   3   5  11     1272.87     1322.95    116.06 o 
   4   5  11      581.43      697.99    128.61 o 
   5   5  11     4248.58     4089.46    266.87 o 
   6   5  11     1368.40     1257.24    258.88 o 
   7   5  11       50.06       94.33    109.23 o 
   8   5  11       14.15      276.31    125.30 o 
   0   6  11    36675.49    35313.27    875.07 o 
   1   6  11    11299.90    10769.33    261.71 o 
   2   6  11     2125.04     2169.11    139.45 o 
   3   6  11      112.45      154.61     63.44 o 
   4   6  11      280.17      164.45     89.88 o 
   5   6  11      133.89       69.71     87.67 o 
   6   6  11       96.05       37.61     93.25 o 
   7   6  11      870.63      786.67    156.41 o 
   8   6  11       39.90       63.38    116.70 o 
   1   7  11       66.14       91.49     51.04 o 
   2   7  11      295.41      326.07     63.35 o 
   3   7  11     9043.26     9639.39    307.45 o 
   4   7  11       33.66       63.55     86.84 o 
   5   7  11     1409.19     1391.15    169.65 o 
   6   7  11     7544.30     7511.69    389.51 o 
   7   7  11      903.80      889.95    164.57 o 
   8   7  11       37.27      148.60    124.96 o 
   0   8  11     4305.48     3928.87    223.46 o 
   1   8  11      411.82      475.64     69.74 o 
   2   8  11     1863.26     1908.30    119.96 o 
   3   8  11     8070.20     7882.35    294.71 o 
   4   8  11    11259.29    11442.28    407.73 o 
   5   8  11      219.32      128.87    103.75 o 
   6   8  11       70.26       69.85     93.72 o 
   7   8  11      106.66      177.87    105.93 o 
   8   8  11      683.34      447.97    162.44 o 
   1   9  11     1360.86     1380.77    104.58 o 
   2   9  11    13929.48    12926.98    333.24 o 
   3   9  11     1501.73     1793.17    147.21 o 
   4   9  11     2232.49     2258.47    194.42 o 
   5   9  11      448.00      443.84    119.54 o 
   6   9  11     2814.29     2100.72    241.47 o 
   7   9  11     5931.86     5786.08    374.33 o 
   8   9  11       55.85      189.34    149.26 o 
   0  10  11    16574.70    17582.37    823.41 o 
   1  10  11     5797.48     6207.28    221.62 o 
   2  10  11      494.56      441.46     73.08 o 
   3  10  11    11879.36    12101.57    371.96 o 
   4  10  11     5909.91     6312.05    382.66 o 
   5  10  11      867.10      734.59    162.78 o 
   6  10  11      301.38      145.59    173.36 o 
   7  10  11      544.72      550.28    156.87 o 
   8  10  11      129.75      294.18    146.60 o 
   1  11  11       11.17       75.53     55.05 o 
   2  11  11      379.58      447.51     88.69 o 
   3  11  11      643.83      750.72    133.59 o 
   4  11  11      115.71      -51.78    103.57 o 
   5  11  11     1499.94     1464.86    207.67 o 
   6  11  11    11418.70    11137.66    558.90 o 
   7  11  11     9387.62     9889.31    616.47 o 
   0  12  11    30644.60    30679.03   1294.07 o 
   1  12  11     2365.93     1860.30    144.23 o 
   2  12  11     1359.33     1376.12    130.94 o 
   3  12  11    14619.46    14702.78    494.86 o 
   4  12  11      906.40      602.08    150.04 o 
   5  12  11      526.17      593.86    158.11 o 
   6  12  11       85.30       -1.39    119.41 o 
   7  12  11       49.53      126.49    135.83 o 
   1  13  11     3797.14     3951.37    209.40 o 
   2  13  11     5781.34     5839.93    268.86 o 
   3  13  11     2246.97     2292.02    209.37 o 
   4  13  11     1282.90      746.32    166.01 o 
   5  13  11      804.95      858.02    174.69 o 
   6  13  11     2268.24     2217.52    237.25 o 
   7  13  11     2226.17     2636.18    273.06 o 
   0  14  11     2023.29     1798.65    208.74 o 
   1  14  11     8365.98     8654.15    355.75 o 
   2  14  11     7144.36     7297.52    337.51 o 
   3  14  11    11175.60    11043.43    454.80 o 
   4  14  11     7507.34     7418.57    445.65 o 
   5  14  11     1323.10     1215.51    183.18 o 
   6  14  11      660.33      170.10    131.42 o 
   7  14  11       54.92      201.40    147.11 o 
   1  15  11      722.83      832.24    127.82 o 
   2  15  11     1991.63     1801.08    184.18 o 
   3  15  11      318.87      271.98    120.57 o 
   4  15  11      528.36      505.58    160.92 o 
   5  15  11     6127.53     6929.30    404.42 o 
   6  15  11     2086.43     1872.86    231.44 o 
   7  15  11     4375.42     4107.69    337.87 o 
   0  16  11    23921.69    24762.55   1808.65 o 
   1  16  11    12936.84    12523.19    448.33 o 
   2  16  11     6190.99     6038.85    318.73 o 
   3  16  11      835.86      716.85    150.18 o 
   4  16  11      171.72      232.83    133.17 o 
   5  16  11     1565.98     1322.48    228.22 o 
   6  16  11       63.63      249.98    160.70 o 
   1  17  11      167.87      305.89    123.85 o 
   2  17  11       55.87      165.89    117.19 o 
   3  17  11     6944.03     7532.83    416.12 o 
   4  17  11     1360.00     1786.32    209.74 o 
   5  17  11     5703.82     6028.30    439.38 o 
   6  17  11     5072.19     6170.80    455.21 o 
   0  18  11     1367.05     1134.52    248.76 o 
   1  18  11     6308.11     5922.96    432.56 o 
   2  18  11     3847.36     3835.48    302.01 o 
   3  18  11     3516.87     2502.37    708.37 o 
   4  18  11     1653.32     1319.35    227.58 o 
   5  18  11     4579.26     5512.68    431.41 o 
   1  19  11       81.86      223.70    129.53 o 
   2  19  11     5325.66     5200.56    431.66 o 
   3  19  11     4954.91     4826.17    401.30 o 
   4  19  11     2941.64     2964.85    333.66 o 
   5  19  11     4981.53     4501.59    519.52 o 
   0  20  11     3147.56     3358.99    399.85 o 
   1  20  11    11314.25    10496.07    863.19 o 
   2  20  11     3035.65     3393.94    314.53 o 
   3  20  11     1028.19      691.07    197.49 o 
   4  20  11     2861.97     2681.51    318.90 o 
   1  21  11       49.67      -65.29    124.04 o 
   2  21  11       14.47      -84.30    114.95 o 
   3  21  11     2018.43     2679.24    330.00 o 
   4  21  11     1904.98     1343.09    478.20 o 
   0  22  11     4336.94     5229.48    562.41 o 
   1  22  11     5630.67     5314.15    523.45 o 
   2  22  11     2428.10     2515.12    275.43 o 
   3  22  11     4580.01     4754.58    426.32 o 
   1  23  11     2259.97     2298.25    270.51 o 
   2  23  11      566.54      658.32    178.44 o 
   0   0  12    43732.41    45726.24   2904.92 o 
   1   0  12     7087.78     8126.75    314.70 o 
   2   0  12    47984.41    51222.38   1566.34 o 
   3   0  12     1831.19     1934.60    205.18 o 
   4   0  12    32472.73    32829.00   1375.08 o 
   5   0  12     3173.97     3269.02    377.59 o 
   6   0  12    13959.22    12296.76   1486.87 o 
   7   0  12       19.92      209.21    185.65 o 
   8   0  12     2345.13     2420.73    405.15 o 
   1   1  12     1157.43     1228.51     86.80 o 
   2   1  12      104.42      136.12     54.72 o 
   3   1  12     1491.39     1339.61    135.82 o 
   4   1  12    50427.07    48855.65   1202.89 o 
   5   1  12     4807.46     4812.02    331.87 o 
   6   1  12    15570.03    14319.84    570.84 o 
   7   1  12     2360.89     2115.25    249.39 o 
   8   1  12    18004.03    16932.47    684.90 o 
   0   2  12   104449.05   104915.50   2275.21 o 
   1   2  12    12994.99    14014.31    299.49 o 
   2   2  12    50763.39    50955.35   1013.44 o 
   3   2  12     1938.96     1973.11    165.54 o 
   4   2  12     1625.01     1433.78    194.68 o 
   5   2  12     3874.20     3462.01    245.93 o 
   6   2  12     2692.07     2690.00    267.61 o 
   7   2  12      419.13      459.90    150.35 o 
   8   2  12       45.36       42.06    138.44 o 
   1   3  12     1267.04     1330.54     82.45 o 
   2   3  12     1956.05     2338.07    156.45 o 
   3   3  12       60.94       31.76     58.09 o 
   4   3  12    29943.61    31274.57    832.80 o 
   5   3  12     1839.09     2091.06    196.81 o 
   6   3  12    17958.32    17878.82    604.30 o 
   7   3  12     3487.10     3492.01    307.71 o 
   8   3  12    18438.95    16630.09    678.92 o 
   0   4  12    20652.95    19729.07    546.47 o 
   1   4  12    11447.73    12453.29    265.29 o 
   2   4  12    75264.62    75837.83   1456.10 o 
   3   4  12     1862.69     2215.83    140.19 o 
   4   4  12    28085.25    28836.38    784.00 o 
   5   4  12     4401.94     4500.96    285.73 o 
   6   4  12     3469.74     4019.35    329.44 o 
   7   4  12       27.84      -32.51    100.18 o 
   8   4  12       39.09      267.98    127.98 o 
   1   5  12     8643.96     8211.11    222.49 o 
   2   5  12    32593.90    31867.52    685.51 o 
   3   5  12      524.86      509.79     86.18 o 
   4   5  12    17405.09    16837.15    482.04 o 
   5   5  12     5448.86     4910.09    329.03 o 
   6   5  12     7820.40     7308.60    417.95 o 
   7   5  12      774.18      420.51    136.73 o 
   8   5  12    17528.47    17313.71    769.98 o 
   0   6  12    12961.27    13154.51    475.11 o 
   1   6  12     5985.36     6467.06    301.42 o 
   2   6  12    59214.12    53691.84   1216.29 o 
   3   6  12     3230.65     3650.63    206.21 o 
   4   6  12    20557.28    20952.63    621.33 o 
   5   6  12     6370.78     6196.16    338.82 o 
   6   6  12      555.60      436.93    129.44 o 
   7   6  12      189.92      238.62    120.13 o 
   8   6  12       40.59      147.30    124.93 o 
   1   7  12     1902.44     2000.30    120.53 o 
   2   7  12     6282.42     6190.78    215.64 o 
   3   7  12        5.31       67.88     68.55 o 
   4   7  12    11353.62    11283.69    408.18 o 
   5   7  12     1847.30     1953.54    191.53 o 
   6   7  12    21954.93    21856.92    681.39 o 
   7   7  12     1869.96     1931.60    218.93 o 
   8   7  12    15366.83    14349.92    761.71 o 
   0   8  12    61218.91    59487.59   1735.62 o 
   1   8  12     6811.49     6533.38    222.81 o 
   2   8  12    43024.06    41391.02    801.80 o 
   3   8  12     3482.94     3816.46    234.14 o 
   4   8  12     3670.04     3282.11    234.72 o 
   5   8  12     1221.26      999.45    173.39 o 
   6   8  12      134.08      258.36    118.74 o 
   7   8  12      140.10      229.45    138.60 o 
   8   8  12     1398.62     1629.66    232.16 o 
   1   9  12       87.96       19.18     55.51 o 
   2   9  12    15491.62    14859.52    364.28 o 
   3   9  12      707.27      705.84    106.38 o 
   4   9  12    11384.79    10334.12    418.69 o 
   5   9  12     1865.01     1754.08    190.67 o 
   6   9  12    17919.28    16756.13    654.95 o 
   7   9  12     2777.18     2973.34    275.20 o 
   8   9  12     8716.05     8048.21    468.89 o 
   0  10  12     7178.86     7484.99    433.97 o 
   1  10  12      475.79      587.95     81.97 o 
   2  10  12    25288.76    26470.75    564.43 o 
   3  10  12     4647.41     4362.94    232.04 o 
   4  10  12    22300.77    23189.90    780.02 o 
   5  10  12      866.29      660.76    162.90 o 
   6  10  12     1709.22     1377.14    214.08 o 
   7  10  12       73.67       42.08    121.69 o 
   1  11  12      350.03      210.89     67.82 o 
   2  11  12     2945.92     2821.68    178.93 o 
   3  11  12     3275.02     3350.42    238.77 o 
   4  11  12     9972.71    10206.94    483.80 o 
   5  11  12      559.90      312.43    145.25 o 
   6  11  12    17653.97    17276.93    681.30 o 
   7  11  12     1317.88     1591.08    197.74 o 
   0  12  12    66282.94    67083.63   2156.79 o 
   1  12  12     2819.68     3091.35    198.30 o 
   2  12  12     9639.78     9267.30    460.70 o 
   3  12  12     3889.47     4314.46    278.37 o 
   4  12  12     3152.59     3196.78    344.02 o 
   5  12  12        6.11      186.91    125.90 o 
   6  12  12       76.15      291.87    155.17 o 
   7  12  12       77.66       97.05    138.63 o 
   1  13  12     3294.70     3507.81    201.17 o 
   2  13  12      484.63      407.43     96.14 o 
   3  13  12      645.90      634.71    161.78 o 
   4  13  12    12613.55    12397.23    543.82 o 
   5  13  12      272.14      210.98    143.07 o 
   6  13  12    13143.59    13398.68    570.67 o 
   7  13  12     2943.71     2886.44    287.28 o 
   0  14  12    23389.38    23705.79    839.23 o 
   1  14  12     5904.88     5535.26    270.19 o 
   2  14  12     8931.45     8589.01    353.77 o 
   3  14  12      286.90      535.20    177.28 o 
   4  14  12    12445.82    12772.92    565.67 o 
   5  14  12      103.29       63.66    135.75 o 
   6  14  12     3262.71     3266.12    297.72 o 
   7  14  12      237.42      345.97    158.60 o 
   1  15  12       58.16      -55.82     74.15 o 
   2  15  12     5726.82     5776.91    334.68 o 
   3  15  12     2036.29     2322.99    225.10 o 
   4  15  12    10157.65     9202.67    520.27 o 
   5  15  12     1076.71      586.02    205.07 o 
   6  15  12     5063.78     5302.36    367.83 o 
   0  16  12    20624.88    21476.04   1210.56 o 
   1  16  12     1549.45     1695.75    175.24 o 
   2  16  12     4179.65     3882.85    258.80 o 
   3  16  12     2221.21     1815.80    204.81 o 
   4  16  12     5689.83     5182.06    391.49 o 
   5  16  12      451.50      220.18    156.13 o 
   6  16  12      748.49      724.29    198.06 o 
   1  17  12        4.05      -48.69    103.76 o 
   2  17  12       25.60       73.24    109.76 o 
   3  17  12     1439.31     1609.87    205.77 o 
   4  17  12     5032.11     5346.00    420.15 o 
   5  17  12       14.29      -51.58    141.46 o 
   6  17  12     9641.70    10451.20    608.95 o 
   0  18  12    29862.26    32035.08   1242.92 o 
   1  18  12     2972.01     2877.96    265.97 o 
   2  18  12     5426.38     4663.27    334.14 o 
   3  18  12      777.96      701.19    185.12 o 
   4  18  12      840.03      526.82    221.02 o 
   5  18  12       99.22      422.59    183.68 o 
   1  19  12       39.43     -128.44    112.62 o 
   2  19  12     6261.06     5994.14    391.64 o 
   3  19  12      102.40       55.26    147.28 o 
   4  19  12     2780.92     2502.26    499.99 o 
   5  19  12      952.44     1244.42    293.20 o 
   0  20  12      430.30      792.26    228.69 o 
   1  20  12       29.41       64.46    126.55 o 
   2  20  12     3053.18     3144.97    320.79 o 
   3  20  12      853.34      668.88    328.32 o 
   4  20  12     5134.30     4790.18    568.31 o 
   1  21  12       17.44     -155.34    111.49 o 
   2  21  12     3452.69     3125.94    343.80 o 
   3  21  12     1675.40     1667.59    272.31 o 
   0  22  12     6392.79     7097.65    813.40 o 
   1  22  12       65.61       80.92    134.78 o 
   2  22  12     3376.51     3297.95    354.68 o 
   3  22  12      522.76      859.97    228.92 o 
   1  23  12      324.83      281.42    154.13 o 
   1   1  13     1510.03     1566.12     92.28 o 
   2   1  13     1831.00     2134.18    165.88 o 
   3   1  13      696.70      601.66     96.82 o 
   4   1  13      113.15      233.26     97.92 o 
   5   1  13       74.90      136.82    111.66 o 
   6   1  13      873.50      725.92    166.82 o 
   7   1  13       55.17      230.51    132.19 o 
   8   1  13       21.02      197.51    146.88 o 
   0   2  13     3384.10     4033.22    274.88 o 
   1   2  13     8334.58     8410.19    208.10 o 
   2   2  13      876.80      928.06    102.91 o 
   3   2  13      210.91      155.97     81.99 o 
   4   2  13     2147.95     2723.77    210.72 o 
   5   2  13       26.91       49.67     94.87 o 
   6   2  13      281.08      252.40    118.42 o 
   7   2  13       12.68       67.60    110.52 o 
   8   2  13      628.71      477.86    175.11 o 
   1   3  13     2608.05     2847.50    137.76 o 
   2   3  13     2583.60     2671.75    155.60 o 
   3   3  13     4248.42     4381.23    255.87 o 
   4   3  13      152.83      134.45     95.55 o 
   5   3  13        7.04       74.89     92.86 o 
   6   3  13      107.98      281.45    118.77 o 
   7   3  13      159.26      105.91    115.86 o 
   8   3  13       16.19      214.20    140.69 o 
   0   4  13     7133.15     6626.27    290.52 o 
   1   4  13     1035.25     1160.24     91.96 o 
   2   4  13        7.51      -20.15     39.22 o 
   3   4  13     3259.14     3361.20    225.28 o 
   4   4  13     1684.15     1620.46    173.78 o 
   5   4  13     3055.16     2903.11    229.43 o 
   6   4  13      244.59      136.78    112.68 o 
   7   4  13      169.72       86.95    110.64 o 
   8   4  13      282.67      149.12    134.67 o 
   1   5  13     3395.58     3683.55    159.77 o 
   2   5  13      104.89      144.80     54.29 o 
   3   5  13     4076.00     3969.80    246.91 o 
   4   5  13      727.31      795.18    137.96 o 
   5   5  13     1284.78     1414.91    170.45 o 
   6   5  13        7.11      113.66    110.03 o 
   7   5  13      154.16      112.38    118.37 o 
   8   5  13       21.70       16.90    127.84 o 
   0   6  13      412.50      293.86    114.16 o 
   1   6  13    11165.80    10941.65    286.45 o 
   2   6  13      199.32      245.55     64.41 o 
   3   6  13      912.95     1058.39    118.27 o 
   4   6  13     4472.52     4799.01    289.74 o 
   5   6  13      345.56      187.60    124.38 o 
   6   6  13       59.81      218.69    117.69 o 
   7   6  13     1046.16     1037.66    175.90 o 
   8   6  13      360.68      231.46    129.74 o 
   1   7  13     5802.53     5350.26    262.84 o 
   2   7  13      813.47      819.67     91.91 o 
   3   7  13     3633.07     3682.14    219.17 o 
   4   7  13      185.76      124.94     93.99 o 
   5   7  13     5433.86     5735.28    301.63 o 
   6   7  13      425.47      589.05    157.10 o 
   7   7  13     3262.31     4111.09    304.12 o 
   8   7  13        4.41      -15.04    111.66 o 
   0   8  13     4811.09     4389.87    249.45 o 
   1   8  13     1739.47     1929.44    212.26 o 
   2   8  13      649.03      631.59     86.49 o 
   3   8  13    11085.75    11543.66    363.08 o 
   4   8  13     2035.51     1920.49    190.58 o 
   5   8  13      108.25      145.52    107.19 o 
   6   8  13      378.45      238.51    120.04 o 
   7   8  13     2777.83     2363.22    274.75 o 
   8   8  13       72.37        0.81    160.07 o 
   1   9  13     1950.64     2110.33    134.25 o 
   2   9  13       85.21      104.86     63.82 o 
   3   9  13    14845.38    14259.55    422.35 o 
   4   9  13       87.92       47.52     95.14 o 
   5   9  13     3023.13     2518.03    309.50 o 
   6   9  13     2253.69     1987.36    249.78 o 
   7   9  13     2782.21     2584.91    288.05 o 
   0  10  13      625.23      592.73    109.88 o 
   1  10  13     1896.87     2167.96    138.48 o 
   2  10  13      242.99      136.38     67.03 o 
   3  10  13    23715.96    25041.96    639.81 o 
   4  10  13      480.82      631.28    151.71 o 
   5  10  13       37.35      168.59    128.65 o 
   6  10  13        8.42      -82.79    134.20 o 
   7  10  13      560.97      496.22    222.62 o 
   1  11  13      232.13      137.94     63.31 o 
   2  11  13     5317.42     5541.38    267.74 o 
   3  11  13     5379.53     5673.42    318.10 o 
   4  11  13      131.02      241.88    124.60 o 
   5  11  13     1886.42     1869.81    279.74 o 
   6  11  13       14.16       16.24    131.48 o 
   7  11  13     8690.58     8718.61    485.32 o 
   0  12  13      732.94      412.21    130.73 o 
   1  12  13    17144.26    17538.11    507.11 o 
   2  12  13       94.47      120.46     79.82 o 
   3  12  13    14033.87    15075.37    512.11 o 
   4  12  13      806.96      841.46    172.76 o 
   5  12  13      525.47      297.52    190.59 o 
   6  12  13      455.73      288.33    228.01 o 
   7  12  13     1142.28     1315.91    186.59 o 
   1  13  13     1284.80     1405.13    139.80 o 
   2  13  13       16.67       42.57     76.88 o 
   3  13  13     7107.28     5948.79    811.73 o 
   4  13  13      428.68      422.43    152.49 o 
   5  13  13     3169.02     2714.66    291.09 o 
   6  13  13      477.90      569.00    188.37 o 
   7  13  13     3690.26     4002.07    338.27 o 
   0  14  13      547.74      485.64    145.46 o 
   1  14  13    10244.64    11771.36    373.70 o 
   2  14  13     1452.34     1539.88    150.97 o 
   3  14  13    15699.47    16708.73    569.34 o 
   4  14  13      356.70      829.68    503.77 o 
   5  14  13     2376.90     2138.05    263.76 o 
   6  14  13      203.59      254.15    144.39 o 
   1  15  13       12.93        5.02     74.69 o 
   2  15  13       39.72      153.49     94.18 o 
   3  15  13     6507.34     6344.53    367.92 o 
   4  15  13      357.82      347.84    153.15 o 
   5  15  13     4255.35     4471.61    523.18 o 
   6  15  13        2.74       27.53    142.60 o 
   0  16  13      115.05       63.96    146.21 o 
   1  16  13    23758.02    23750.93    665.09 o 
   2  16  13        1.20        8.79     93.84 o 
   3  16  13     3902.70     3738.12    439.53 o 
   4  16  13     1367.80     1204.36    221.99 o 
   5  16  13      471.98      628.35    189.16 o 
   6  16  13      146.25      259.57    164.99 o 
   1  17  13     1325.29     1417.54    197.37 o 
   2  17  13      254.99      274.93    112.31 o 
   3  17  13     1468.56     1485.26    195.62 o 
   4  17  13        7.47       90.40    138.69 o 
   5  17  13    10641.29    12026.43    623.69 o 
   0  18  13     1456.15     1772.82    308.53 o 
   1  18  13    14381.62    16281.11    704.65 o 
   2  18  13      173.01      126.69    136.22 o 
   3  18  13     3892.72     3682.15    352.96 o 
   4  18  13      490.48      368.70    170.51 o 
   5  18  13     4482.42     4350.22    392.43 o 
   1  19  13      799.36      725.84    207.22 o 
   2  19  13       86.38      242.84    330.46 o 
   3  19  13     6620.14     6744.85    486.88 o 
   4  19  13      384.95      715.78    253.70 o 
   0  20  13      142.98       25.99    166.27 o 
   1  20  13     6021.54     7287.04    449.07 o 
   2  20  13       75.84      108.79    159.81 o 
   3  20  13     7517.46     7120.74    700.96 o 
   4  20  13      462.00      277.75    277.31 o 
   1  21  13      290.27      158.36    136.05 o 
   2  21  13      352.87      394.41    191.78 o 
   3  21  13     1250.92     1501.90    271.04 o 
   0  22  13      164.88       25.59    189.67 o 
   1  22  13    12793.04    13461.88    656.67 o 
   2  22  13       57.21      -78.58    152.93 o 
   0   0  14    58812.33    62076.91   1853.93 o 
   1   0  14      569.67      479.57    109.98 o 
   2   0  14    61134.11    65492.77   1721.68 o 
   3   0  14    14329.70    15304.02    621.68 o 
   4   0  14     8444.82     9321.57    512.36 o 
   5   0  14     4372.00     4092.45    445.91 o 
   6   0  14     7956.64     7559.30   1072.62 o 
   7   0  14      555.92      693.91    253.25 o 
   8   0  14      157.81      -38.34    207.81 o 
   1   1  14     4820.82     5031.54    184.19 o 
   2   1  14      983.55      938.85    100.71 o 
   3   1  14       11.82      -91.48     60.98 o 
   4   1  14    40379.29    39460.42   1023.94 o 
   5   1  14       56.16       76.82     93.66 o 
   6   1  14    10557.02     9479.51    516.31 o 
   7   1  14      539.03      418.37    154.75 o 
   8   1  14    19639.26    17759.73    727.63 o 
   0   2  14    33586.51    33142.16    930.52 o 
   1   2  14     8121.27     8260.58    268.13 o 
   2   2  14    59013.63    60786.61   1202.39 o 
   3   2  14     1570.36     1488.50    158.10 o 
   4   2  14     7074.86     7934.83    404.89 o 
   5   2  14        5.91      -54.54     85.94 o 
   6   2  14     3598.82     3429.61    295.99 o 
   7   2  14      173.95      276.25    141.40 o 
   8   2  14      629.52      519.87    161.84 o 
   1   3  14      308.62      310.51     60.40 o 
   2   3  14     5007.31     6021.00    249.04 o 
   3   3  14     2031.62     2084.88    181.91 o 
   4   3  14    31331.25    31112.48    851.16 o 
   5   3  14     2956.32     2791.35    230.46 o 
   6   3  14     8578.01     7846.62    409.37 o 
   7   3  14     1644.07     1672.73    207.55 o 
   8   3  14    21183.88    19646.40    690.99 o 
   0   4  14    48400.86    49144.96   1179.45 o 
   1   4  14      810.48     1064.02     93.88 o 
   2   4  14    55033.90    56522.55   1135.06 o 
   3   4  14       55.77      244.62     95.29 o 
   4   4  14    16531.19    17428.34    596.58 o 
   5   4  14     1173.44     1049.32    193.33 o 
   6   4  14     2079.70     1812.25    250.02 o 
   7   4  14      709.18      262.67    179.02 o 
   8   4  14       91.30      170.84    139.75 o 
   1   5  14      847.53      747.82     82.35 o 
   2   5  14     4295.15     4339.30    223.33 o 
   3   5  14     9577.17     8966.35    377.69 o 
   4   5  14    17885.17    17094.72    632.42 o 
   5   5  14       12.22      169.04    104.06 o 
   6   5  14    21022.60    19709.73    645.09 o 
   7   5  14        1.87       47.42    115.44 o 
   8   5  14    14880.37    14688.20    610.32 o 
   0   6  14    12823.83    12557.98    414.90 o 
   1   6  14      388.29      375.77     82.85 o 
   2   6  14    51635.19    50036.38    954.15 o 
   3   6  14      121.36       17.03    136.55 o 
   4   6  14    18128.84    19011.57    542.35 o 
   5   6  14     2868.91     3064.69    293.89 o 
   6   6  14     1680.55     1626.32    193.48 o 
   7   6  14      283.58      265.53    128.51 o 
   8   6  14       39.27      102.20    130.40 o 
   1   7  14     1646.87     1743.36    133.93 o 
   2   7  14    14109.99    14195.05    363.64 o 
   3   7  14       12.46      -14.28     84.68 o 
   4   7  14    14933.59    15149.21    510.41 o 
   5   7  14     2143.79     2155.70    214.91 o 
   6   7  14    16765.45    15840.00    559.69 o 
   7   7  14      413.35      270.20    136.14 o 
   0   8  14    37041.58    35260.38   1224.55 o 
   1   8  14     6024.32     6311.02    240.85 o 
   2   8  14    34872.77    33851.75    692.38 o 
   3   8  14      433.30      378.12    108.03 o 
   4   8  14    12366.11    12241.13    454.54 o 
   5   8  14      140.38      159.13    130.92 o 
   6   8  14      279.05      345.46    136.90 o 
   7   8  14      612.05      364.89    176.01 o 
   1   9  14      209.73      113.17     68.20 o 
   2   9  14     3158.88     3142.80    269.81 o 
   3   9  14      551.22      534.51    104.76 o 
   4   9  14    13074.47    13378.17    606.59 o 
   5   9  14      647.47      583.99    154.72 o 
   6   9  14    21289.64    19506.55    740.53 o 
   7   9  14       15.53      -51.10    147.88 o 
   0  10  14    30029.57    31687.86   1078.18 o 
   1  10  14       55.08       96.10     65.14 o 
   2  10  14    23618.19    22905.97    520.22 o 
   3  10  14     3448.72     3713.52    222.90 o 
   4  10  14    11363.56    12006.37    545.88 o 
   5  10  14     4393.54     4023.53    333.84 o 
   6  10  14     1221.82     1298.82    226.31 o 
   7  10  14       38.40       24.59    143.57 o 
   1  11  14      653.80      508.30     89.54 o 
   2  11  14     9993.67    10536.54    388.55 o 
   3  11  14       23.33      -63.41     83.63 o 
   4  11  14    11840.62    11922.51    533.70 o 
   5  11  14        1.90      -98.57    116.61 o 
   6  11  14    11697.36    12202.36    638.32 o 
   7  11  14       11.42       -4.78    147.86 o 
   0  12  14    21977.37    22628.48    763.43 o 
   1  12  14     4977.16     5032.25    256.13 o 
   2  12  14    15730.07    16095.72    558.64 o 
   3  12  14     1366.39     1446.90    218.66 o 
   4  12  14     9897.82    10321.25    578.70 o 
   5  12  14        8.06      -67.73    120.34 o 
   6  12  14      396.22      491.02    169.15 o 
   7  12  14       15.84       13.83    124.08 o 
   1  13  14      399.62      336.36     98.69 o 
   2  13  14     3195.14     3652.38    268.70 o 
   3  13  14     1492.00     1812.42    199.21 o 
   4  13  14     6937.08     6346.37    424.81 o 
   5  13  14     1133.91     1680.19    324.59 o 
   6  13  14     9343.23    10356.87    590.32 o 
   0  14  14    63434.13    63145.88   2405.57 o 
   1  14  14     1048.35      852.21    175.07 o 
   2  14  14     9153.98     9476.73    594.76 o 
   3  14  14     1175.81     1292.74    173.20 o 
   4  14  14     3084.87     2917.19    300.79 o 
   5  14  14       11.63      -46.14    123.15 o 
   6  14  14     1336.51      979.67    218.39 o 
   1  15  14     1824.02     1402.93    152.09 o 
   2  15  14      393.67      289.66    117.97 o 
   3  15  14     2329.14     1889.57    207.63 o 
   4  15  14     7947.76     7858.77    496.15 o 
   5  15  14       89.82       23.91    146.45 o 
   6  15  14     8492.18     7929.01    460.45 o 
   0  16  14    17254.35    18208.96    823.59 o 
   1  16  14       46.05       84.05    111.50 o 
   2  16  14     3023.68     2767.16    250.87 o 
   3  16  14     2786.60     2404.85    248.56 o 
   4  16  14     7867.82     8668.73    526.33 o 
   5  16  14       10.63       22.08    152.19 o 
   1  17  14       40.45      121.38    120.97 o 
   2  17  14     4803.17     5067.96    340.49 o 
   3  17  14      140.25       27.14    115.48 o 
   4  17  14     2174.41     2509.20    491.68 o 
   5  17  14      121.80      -27.90    152.91 o 
   0  18  14    16611.49    16982.18   1176.18 o 
   1  18  14     1118.09      937.66    209.90 o 
   2  18  14     5159.92     5483.49    571.23 o 
   3  18  14        8.60      -17.20    142.59 o 
   4  18  14     3739.20     3733.10    363.38 o 
   1  19  14       23.22        0.74    119.98 o 
   2  19  14      720.30     1022.45    217.93 o 
   3  19  14     1298.62     1005.11    224.59 o 
   4  19  14     1000.17     1238.94    297.15 o 
   0  20  14     4604.81     5405.52    518.26 o 
   1  20  14       66.93      181.83    136.36 o 
   2  20  14     1711.65     1409.83    298.43 o 
   3  20  14      456.11      513.62    198.74 o 
   1  21  14       25.38      -87.06    127.43 o 
   2  21  14     3402.52     3748.09    381.87 o 
   0  22  14      711.41      655.51    243.91 o 
   1  22  14      974.41     1098.64    219.29 o 
   1   1  15     1035.54     1197.80    147.31 o 
   2   1  15       10.95       56.63     53.57 o 
   3   1  15      965.21     1143.67    211.17 o 
   4   1  15      620.50      571.42    112.78 o 
   5   1  15       14.72      -35.08     87.46 o 
   6   1  15      662.40      910.40    157.37 o 
   7   1  15      371.97      358.14    142.71 o 
   8   1  15       21.20      433.09    150.35 o 
   0   2  15      900.65      872.46    132.64 o 
   1   2  15      159.92      103.33     57.91 o 
   2   2  15      573.53      443.69    121.62 o 
   3   2  15      733.88      862.50    120.27 o 
   4   2  15      276.99      335.06    110.18 o 
   5   2  15       49.38       78.56     94.65 o 
   6   2  15     1567.95     1727.78    215.31 o 
   7   2  15       21.64      263.61    124.34 o 
   8   2  15       26.17       49.60    135.89 o 
   1   3  15    12999.22    13031.90    295.19 o 
   2   3  15     1128.81     1040.92    104.12 o 
   3   3  15      170.37      134.87     91.15 o 
   4   3  15     1701.04     1865.78    245.52 o 
   5   3  15      560.97      691.19    140.32 o 
   6   3  15     1513.63     1377.71    254.65 o 
   7   3  15      600.96      681.22    174.51 o 
   8   3  15       83.31      234.57    145.05 o 
   0   4  15       16.71      -68.30     80.83 o 
   1   4  15     5457.26     5876.62    219.82 o 
   2   4  15        2.78       80.66     61.26 o 
   3   4  15      320.48      194.86    102.73 o 
   4   4  15     4641.47     4843.74    295.04 o 
   5   4  15       21.68      -38.18     94.23 o 
   6   4  15      969.20      654.64    152.28 o 
   7   4  15      291.50      304.20    128.50 o 
   8   4  15       16.97       95.35    139.50 o 
   1   5  15     2079.06     2132.35    132.57 o 
   2   5  15     2835.91     2936.58    161.71 o 
   3   5  15     2812.29     2663.76    191.88 o 
   4   5  15      835.74      915.17    148.11 o 
   5   5  15      841.41      989.75    156.39 o 
   6   5  15      599.72      535.69    209.28 o 
   7   5  15      262.63      105.36    177.72 o 
   0   6  15     3392.05     3477.06    232.92 o 
   1   6  15      201.49      133.79     62.01 o 
   2   6  15     1604.76     1934.30    168.11 o 
   3   6  15     3898.66     4082.71    264.70 o 
   4   6  15        4.75       56.09     96.49 o 
   5   6  15      173.29      317.03    121.51 o 
   6   6  15      973.54      969.51    167.86 o 
   7   6  15      119.50      182.09    127.92 o 
   1   7  15      392.55      333.59     74.70 o 
   2   7  15       10.19       63.48     73.70 o 
   3   7  15     4746.02     4916.60    297.07 o 
   4   7  15       68.11      212.51    111.93 o 
   5   7  15      391.39      436.20    124.33 o 
   6   7  15     2567.16     2490.73    259.43 o 
   7   7  15      720.29      459.11    153.64 o 
   0   8  15     8276.83     7814.94    537.75 o 
   1   8  15     7876.40     7677.20    280.00 o 
   2   8  15      276.36      301.30     85.69 o 
   3   8  15     3166.72     2734.36    221.28 o 
   4   8  15      760.24      666.30    138.74 o 
   5   8  15      488.61      499.63    178.37 o 
   6   8  15      517.48      385.74    134.71 o 
   7   8  15     1417.81     1347.32    238.63 o 
   1   9  15      690.76      688.78     97.31 o 
   2   9  15      980.44      783.89    117.40 o 
   3   9  15      842.26      886.29    167.32 o 
   4   9  15     1680.38     1512.15    180.80 o 
   5   9  15     2375.46     2897.40    332.74 o 
   6   9  15      164.82      367.99    151.75 o 
   7   9  15     3957.59     3746.24    497.56 o 
   0  10  15     1970.50     1847.14    183.30 o 
   1  10  15     1897.58     1881.83    143.10 o 
   2  10  15       58.33      119.92     79.76 o 
   3  10  15     6687.88     6188.84    399.08 o 
   4  10  15     1886.39     1959.54    232.89 o 
   5  10  15       74.82      103.12    132.29 o 
   6  10  15     1296.78     1230.43    194.06 o 
   7  10  15      313.74      376.88    172.89 o 
   1  11  15     2921.52     3206.43    185.09 o 
   2  11  15      217.93      285.32    100.26 o 
   3  11  15     7430.39     8284.25    470.09 o 
   4  11  15     1204.49     1609.81    346.73 o 
   5  11  15      458.02      223.13    147.60 o 
   6  11  15      372.36      481.21    186.38 o 
   7  11  15     1606.11     1292.71    236.57 o 
   0  12  15    18296.07    19790.78    845.34 o 
   1  12  15     3777.30     3728.05    226.23 o 
   2  12  15        6.11       67.54     83.31 o 
   3  12  15    13051.64    11925.67    988.71 o 
   4  12  15        2.75      283.26    146.94 o 
   5  12  15       23.19      -12.41    134.25 o 
   6  12  15      262.09      223.95    154.26 o 
   1  13  15      689.46      673.32    136.34 o 
   2  13  15       11.54     -120.83     80.55 o 
   3  13  15      798.75      838.71    186.00 o 
   4  13  15      681.19      507.27    195.93 o 
   5  13  15     2683.66     2589.29    391.91 o 
   6  13  15     2281.10     2386.25    293.02 o 
   0  14  15      261.29      258.86    137.11 o 
   1  14  15     9389.44     9286.63    372.92 o 
   2  14  15        1.00        9.28     91.34 o 
   3  14  15     3941.19     3856.82    387.84 o 
   4  14  15     1468.92     1323.36    219.17 o 
   5  14  15      236.94      346.02    165.75 o 
   6  14  15      236.80      100.09    167.41 o 
   1  15  15      157.35      142.45     92.52 o 
   2  15  15     2294.78     2520.95    235.95 o 
   3  15  15     4173.66     4258.92    355.33 o 
   4  15  15       17.80       98.50    142.08 o 
   5  15  15     5402.92     4823.25    406.97 o 
   0  16  15     1941.84     2174.77    431.36 o 
   1  16  15     3586.60     3617.88    346.89 o 
   2  16  15     1417.99     1384.55    255.45 o 
   3  16  15     5355.50     5575.43    394.54 o 
   4  16  15      694.83      892.01    216.22 o 
   5  16  15     2783.29     2662.00    309.47 o 
   1  17  15       86.42      -92.25    105.71 o 
   2  17  15       33.02       37.43    121.36 o 
   3  17  15     4212.77     3969.86    316.97 o 
   4  17  15        2.31      136.16    153.22 o 
   5  17  15     3915.98     3472.25    350.76 o 
   0  18  15     1284.07     1945.14    427.09 o 
   1  18  15    12078.60    13048.51    604.22 o 
   2  18  15     2055.68     2115.98    276.66 o 
   3  18  15     1912.77     1765.22    264.87 o 
   4  18  15       76.97      196.29    164.04 o 
   1  19  15       19.84       28.98    132.36 o 
   2  19  15      774.43      976.63    215.23 o 
   3  19  15     1224.96     1113.57    233.65 o 
   0  20  15      174.87      374.36    213.27 o 
   1  20  15     4924.70     4767.00    415.37 o 
   2  20  15     2237.27     2396.68    373.68 o 
   3  20  15     2996.33     3011.32    341.86 o 
   1  21  15     2847.34     3270.55    320.97 o 
   2  21  15      729.78      913.71    228.40 o 
   0   0  16    45090.10    46592.81   1794.69 o 
   1   0  16    20839.98    21935.08    789.52 o 
   2   0  16    26331.32    27137.68    936.41 o 
   3   0  16     3696.38     3771.42    403.35 o 
   4   0  16     2411.44     2825.26    325.92 o 
   5   0  16      157.87      140.13    213.69 o 
   6   0  16     2183.63     2515.43    309.57 o 
   7   0  16      164.04      235.83    165.15 o 
   1   1  16    10481.35    10634.46    300.24 o 
   2   1  16     2755.56     2895.46    184.18 o 
   3   1  16       27.66      -59.60     81.16 o 
   4   1  16    30509.60    31347.26    859.02 o 
   5   1  16     3600.84     3888.85    318.61 o 
   6   1  16    13995.22    13087.07    525.72 o 
   7   1  16     8724.94     8687.60    465.74 o 
   0   2  16    11738.27    12067.94    452.83 o 
   1   2  16    13145.87    13014.68    338.28 o 
   2   2  16    25459.97    27307.52    970.69 o 
   3   2  16     7333.78     8664.49    387.49 o 
   4   2  16     5348.45     5672.56    326.74 o 
   5   2  16     3930.52     3808.22    278.12 o 
   6   2  16     2599.12     2223.66    231.27 o 
   7   2  16     1193.72     1334.49    222.81 o 
   1   3  16     4820.52     5017.55    206.60 o 
   2   3  16    13172.59    13665.60    384.87 o 
   3   3  16     1938.05     2178.25    202.88 o 
   4   3  16    20194.61    19057.96    607.64 o 
   5   3  16     5425.75     5378.05    497.49 o 
   6   3  16     8659.10     8517.17    450.96 o 
   7   3  16     5732.79     5293.02    359.89 o 
   0   4  16    23971.39    24238.08    674.84 o 
   1   4  16     9209.79     9275.64    266.04 o 
   2   4  16    28730.64    30346.34    690.02 o 
   3   4  16     1371.44     1330.11    162.97 o 
   4   4  16    10413.82     9919.44    425.31 o 
   5   4  16     2771.66     2833.69    246.07 o 
   6   4  16       45.23      -63.40    137.01 o 
   7   4  16      321.73      253.01    144.93 o 
   1   5  16      210.65      333.97     89.57 o 
   2   5  16     2053.04     2054.46    148.39 o 
   3   5  16     2004.58     1915.62    190.09 o 
   4   5  16     6660.33     6750.61    362.48 o 
   5   5  16    12048.93    12243.74    559.24 o 
   6   5  16    11825.21    11536.87    810.31 o 
   7   5  16     4514.10     4306.59    325.49 o 
   0   6  16    30875.24    30769.38    825.60 o 
   1   6  16     5027.70     5185.35    213.19 o 
   2   6  16    21304.80    21286.39    629.42 o 
   3   6  16     1578.41     1749.05    253.32 o 
   4   6  16     7273.65     7580.41    386.46 o 
   5   6  16     6698.58     8146.40    419.26 o 
   6   6  16       23.16      156.34    122.70 o 
   7   6  16       45.34       10.02    117.92 o 
   1   7  16      929.56      984.77    109.00 o 
   2   7  16     4964.31     5281.88    267.69 o 
   3   7  16     6784.95     6700.00    356.01 o 
   4   7  16     8502.10     8642.79    366.57 o 
   5   7  16     9287.70     9454.55    580.40 o 
   6   7  16     8739.71     8679.31    452.42 o 
   7   7  16     1439.76     1629.36    217.40 o 
   0   8  16    15093.42    14646.71    700.55 o 
   1   8  16     7502.78     7401.41    355.08 o 
   2   8  16    15686.37    16121.96    442.67 o 
   3   8  16     1237.73     1779.56    187.83 o 
   4   8  16     6544.08     6892.83    375.02 o 
   5   8  16     3851.29     3772.83    465.28 o 
   6   8  16      486.17      483.00    145.48 o 
   7   8  16      167.41       63.43    150.44 o 
   1   9  16      976.16     1051.32    117.80 o 
   2   9  16     1882.61     1786.17    157.31 o 
   3   9  16     2540.05     2339.34    217.23 o 
   4   9  16     5256.97     5093.06    319.89 o 
   5   9  16     6124.28     6303.31    379.42 o 
   6   9  16     9293.63     8649.85    522.82 o 
   7   9  16     3510.68     3451.98    341.41 o 
   0  10  16    27110.73    28238.56    794.76 o 
   1  10  16    13278.09    13525.75    370.05 o 
   2  10  16    12591.18    12671.28    389.25 o 
   3  10  16      878.34      823.83    171.15 o 
   4  10  16     2150.54     2513.22    264.35 o 
   5  10  16      562.40      606.82    181.00 o 
   6  10  16      250.95      335.10    152.58 o 
   1  11  16     1622.12     1492.70    134.54 o 
   2  11  16      684.00      678.27    122.62 o 
   3  11  16     2764.73     2513.95    338.47 o 
   4  11  16     6239.83     6808.34    552.49 o 
   5  11  16     2132.64     1947.80    255.12 o 
   6  11  16     8494.86     8213.49    464.19 o 
   0  12  16     4709.67     4825.83    479.68 o 
   1  12  16     3650.56     4122.53    238.29 o 
   2  12  16     6404.01     6968.39    375.47 o 
   3  12  16     8881.99     9588.04    530.98 o 
   4  12  16     4491.19     4842.14    382.45 o 
   5  12  16      264.23      177.77    158.49 o 
   6  12  16     1802.49     1822.47    259.75 o 
   1  13  16      189.82      245.90     94.90 o 
   2  13  16     6027.62     5901.00    366.93 o 
   3  13  16     2403.46     2152.24    265.86 o 
   4  13  16     6381.40     6431.63    443.92 o 
   5  13  16      565.41      558.43    183.70 o 
   6  13  16     2410.62     2763.99    318.16 o 
   0  14  16    11675.23    13377.91    594.72 o 
   1  14  16     6169.86     7502.36    337.76 o 
   2  14  16     4877.27     4822.69    507.75 o 
   3  14  16     2827.09     2908.78    314.98 o 
   4  14  16     5136.95     5695.94    430.54 o 
   5  14  16      672.14      647.39    271.20 o 
   1  15  16       17.81      -52.36     82.37 o 
   2  15  16       76.17      109.58    119.16 o 
   3  15  16     1105.44      959.85    208.21 o 
   4  15  16     1971.42     2056.24    271.16 o 
   5  15  16     1760.41     1652.57    258.83 o 
   0  16  16    11227.54    11677.52    803.46 o 
   1  16  16      423.59      588.03    135.68 o 
   2  16  16     2996.90     3390.64    283.90 o 
   3  16  16     6193.53     5805.27    436.64 o 
   4  16  16     1052.33      949.58    215.32 o 
   5  16  16       44.57      -47.91    161.76 o 
   1  17  16      742.84      973.76    204.27 o 
   2  17  16     1346.09     1486.13    231.46 o 
   3  17  16     5083.70     5422.75    487.27 o 
   4  17  16     1625.57     1202.75    244.60 o 
   0  18  16     3457.80     4341.47    620.53 o 
   1  18  16      325.95      400.24    153.53 o 
   2  18  16     1750.88     1932.10    328.19 o 
   3  18  16     3848.41     3511.70    591.55 o 
   4  18  16     3654.92     3995.38    379.12 o 
   1  19  16      585.64      426.71    159.48 o 
   2  19  16     1007.73      819.18    219.97 o 
   3  19  16      423.42      373.54    217.42 o 
   0  20  16     5924.27     6038.75    736.94 o 
   1  20  16     3214.94     2911.87    421.75 o 
   2  20  16     1556.29     1315.81    251.30 o 
   1   1  17        1.95      -59.20     51.48 o 
   2   1  17     1325.78     1450.78    172.59 o 
   3   1  17     1182.80     1042.53    175.50 o 
   4   1  17       44.80       88.99     98.06 o 
   5   1  17       26.58      133.33    108.24 o 
   6   1  17      143.13       97.16    104.39 o 
   7   1  17       51.98      -38.92    107.34 o 
   0   2  17      556.42      678.63    129.43 o 
   1   2  17        2.95      -55.79     58.24 o 
   2   2  17      118.94      202.44     99.17 o 
   3   2  17       32.32       95.82     98.80 o 
   4   2  17      156.93      183.89    103.35 o 
   5   2  17      196.27      209.21    110.78 o 
   6   2  17       12.03        5.01    112.21 o 
   7   2  17      263.69      241.46    132.21 o 
   1   3  17      409.55      398.69     80.90 o 
   2   3  17        3.59      -93.75     70.94 o 
   3   3  17     2667.19     2455.98    277.04 o 
   4   3  17      651.48      795.41    148.30 o 
   5   3  17      137.07      198.38    114.52 o 
   6   3  17     4765.82     4637.58    322.13 o 
   7   3  17       24.04       72.13    123.37 o 
   0   4  17      226.37      319.22    108.87 o 
   1   4  17       26.17        0.35     62.43 o 
   2   4  17       16.15     -103.77     72.87 o 
   3   4  17     2254.13     2049.55    200.80 o 
   4   4  17       87.06       29.85    100.29 o 
   5   4  17      745.29     1098.94    168.26 o 
   6   4  17      122.03       11.42    112.66 o 
   7   4  17      198.04      310.77    156.82 o 
   1   5  17       65.54       33.94     61.73 o 
   2   5  17     3516.46     3714.10    266.08 o 
   3   5  17      417.53      424.02    123.09 o 
   4   5  17      743.46      751.25    148.59 o 
   5   5  17      426.61      727.93    152.84 o 
   6   5  17     2594.16     2634.35    252.55 o 
   7   5  17      508.77      455.79    225.16 o 
   0   6  17     1057.67     1296.84    166.58 o 
   1   6  17     1405.79     1848.26    135.21 o 
   2   6  17        2.36      -75.16     79.88 o 
   3   6  17       15.13      -93.30    113.26 o 
   4   6  17     5831.79     6599.66    374.39 o 
   5   6  17       10.08       15.14    110.08 o 
   6   6  17       38.08        5.54    108.60 o 
   7   6  17      343.43      195.44    137.97 o 
   1   7  17       16.70      -65.69     64.65 o 
   2   7  17     6118.42     5734.65    290.03 o 
   3   7  17      185.05      266.03    117.65 o 
   4   7  17      309.46      417.96    130.84 o 
   5   7  17     1739.18     1387.27    216.88 o 
   6   7  17     1057.66     1270.03    185.13 o 
   7   7  17      406.93      230.93    140.18 o 
   0   8  17    12360.25    11010.66    429.79 o 
   1   8  17     2068.20     2041.75    151.15 o 
   2   8  17       12.33       14.46     72.66 o 
   3   8  17     2137.70     2433.58    294.00 o 
   4   8  17     1517.80     1623.64    177.81 o 
   5   8  17     1284.31     1354.78    192.39 o 
   6   8  17      106.06       48.28    143.05 o 
   1   9  17        6.71      -32.71     69.26 o 
   2   9  17      815.72      682.79    122.74 o 
   3   9  17      177.49      191.76    113.69 o 
   4   9  17      223.21      295.53    118.70 o 
   5   9  17      712.38      392.96    218.88 o 
   6   9  17     3211.30     4102.61    416.94 o 
   0  10  17    17580.95    15561.96    522.62 o 
   1  10  17     3347.49     3678.70    202.71 o 
   2  10  17      195.37      153.94     83.21 o 
   3  10  17     1935.24     2373.44    267.09 o 
   4  10  17      690.84      730.47    172.94 o 
   5  10  17       13.26      -34.20    127.35 o 
   6  10  17     1336.22     1506.71    280.42 o 
   1  11  17      449.32      367.52    101.97 o 
   2  11  17      938.88      822.75    144.46 o 
   3  11  17       20.32      -20.70    120.84 o 
   4  11  17     1922.60     1339.24    224.91 o 
   5  11  17     1911.36     1657.17    243.89 o 
   6  11  17     1508.08     1778.62    262.66 o 
   0  12  17    10769.59    11821.16   1036.22 o 
   1  12  17     3721.91     3521.62    226.43 o 
   2  12  17       75.05      -33.04     90.54 o 
   3  12  17     2508.38     3181.82    316.04 o 
   4  12  17     2279.99     2173.09    278.14 o 
   5  12  17     1515.37     1987.98    270.04 o 
   6  12  17      315.63      143.83    133.91 o 
   1  13  17       47.46       82.14    103.59 o 
   2  13  17       18.33      231.97    107.71 o 
   3  13  17     3204.63     3038.24    357.15 o 
   4  13  17      638.85      878.39    228.49 o 
   5  13  17      271.40      219.27    166.57 o 
   0  14  17     8077.97     8390.41    488.54 o 
   1  14  17     3379.99     4072.14    270.06 o 
   2  14  17     1088.95     1059.70    162.38 o 
   3  14  17     2465.70     2860.62    314.51 o 
   4  14  17      178.48      406.02    174.87 o 
   5  14  17     1028.73      761.31    196.11 o 
   1  15  17        2.58       75.77     94.23 o 
   2  15  17     1374.08     1268.43    167.73 o 
   3  15  17      640.26      706.46    188.98 o 
   4  15  17     1120.88      904.23    228.49 o 
   5  15  17     1992.79     2286.48    300.06 o 
   0  16  17      591.61      538.59    201.26 o 
   1  16  17     4246.45     4866.59    307.73 o 
   2  16  17     1964.98     2262.81    245.98 o 
   3  16  17     1063.21      667.85    310.17 o 
   4  16  17     4541.10     4801.87    414.01 o 
   1  17  17      601.45      413.90    180.34 o 
   2  17  17     4553.10     4833.49    347.99 o 
   3  17  17     2953.19     3529.56    399.09 o 
   4  17  17      328.88      330.91    203.90 o 
   0  18  17     1908.31     1992.58    328.11 o 
   1  18  17     2481.71     2865.73    315.71 o 
   2  18  17     6163.19     6440.41    476.31 o 
   3  18  17     2729.00     2710.04    322.24 o 
   1  19  17       36.41       56.44    168.59 o 
   2  19  17       71.95     -127.04    196.30 o 
   0  20  17     2963.25     3305.91    432.45 o 
   1  20  17     4372.22     4580.48    417.31 o 
   0   0  18      935.02     1040.64    229.04 o 
   1   0  18    24861.67    24681.15    781.38 o 
   2   0  18     8009.49     9589.39    574.75 o 
   3   0  18    24126.83    25148.77   1189.57 o 
   4   0  18    13479.39    12886.52    820.58 o 
   5   0  18     8721.06     7848.92    691.28 o 
   6   0  18      498.95      557.50    240.23 o 
   7   0  18      172.03       -4.51    220.71 o 
   1   1  18    10666.96     9940.91    351.14 o 
   2   1  18     2810.88     2937.44    244.41 o 
   3   1  18     6190.32     6186.69    401.67 o 
   4   1  18      879.08      607.32    158.77 o 
   5   1  18    13513.16    12716.19    694.91 o 
   6   1  18     3486.26     3280.05    321.63 o 
   7   1  18    15178.15    14573.22    806.35 o 
   0   2  18    16651.74    17320.28    603.33 o 
   1   2  18    29941.72    30558.41    649.53 o 
   2   2  18     6185.95     6095.41    346.49 o 
   3   2  18    22789.96    24378.05    822.19 o 
   4   2  18     2146.15     2272.93    369.99 o 
   5   2  18     9567.80     8348.71    716.36 o 
   6   2  18      435.92      277.30    130.82 o 
   7   2  18       21.54       31.54    155.52 o 
   1   3  18     8982.89     8775.51    298.91 o 
   2   3  18        6.65     -109.05     80.98 o 
   3   3  18     7951.63     7789.35    585.86 o 
   4   3  18      974.55     1280.27    174.07 o 
   5   3  18    15127.35    13562.28    536.84 o 
   6   3  18     7622.12     7833.18    433.51 o 
   7   3  18    11470.48    10042.97    513.62 o 
   0   4  18    17151.56    16002.55    572.39 o 
   1   4  18    35094.48    34150.93    713.43 o 
   2   4  18     4697.81     4661.69    305.83 o 
   3   4  18     9621.17     9358.63    541.21 o 
   4   4  18     3506.11     3578.92    274.97 o 
   5   4  18     5781.02     5946.18    360.77 o 
   6   4  18      806.25      736.28    157.61 o 
   7   4  18       35.95      -86.22    165.30 o 
   1   5  18      766.56      791.27    112.36 o 
   2   5  18     3283.29     3694.38    247.19 o 
   3   5  18     2084.61     2274.06    243.31 o 
   4   5  18     1760.58     1256.72    176.74 o 
   5   5  18    18004.01    17785.68    853.16 o 
   6   5  18     1822.50     1555.99    210.63 o 
   0   6  18    17904.98    14550.00    780.16 o 
   1   6  18    47919.73    46742.76    876.41 o 
   2   6  18     3193.40     3077.93    208.25 o 
   3   6  18     3087.33     3220.37    283.81 o 
   4   6  18     4523.64     4122.24    458.09 o 
   5   6  18     5835.59     5643.25    465.57 o 
   6   6  18       75.10      115.07    124.71 o 
   1   7  18       24.41       81.68     79.47 o 
   2   7  18      405.85      348.02    108.96 o 
   3   7  18     6785.28     7415.73    441.37 o 
   4   7  18     1534.70     1627.62    199.11 o 
   5   7  18    14223.75    14479.50    566.94 o 
   6   7  18     4510.85     4119.85    313.00 o 
   0   8  18    11226.35    11386.99    446.06 o 
   1   8  18    25659.89    24819.00    571.23 o 
   2   8  18     4632.91     3923.75    508.91 o 
   3   8  18     8663.65     8184.10    413.97 o 
   4   8  18      385.66      292.22    131.97 o 
   5   8  18     6581.64     7041.56    405.08 o 
   6   8  18      446.08      345.70    170.67 o 
   1   9  18     1088.54     1360.67    134.89 o 
   2   9  18     2783.13     2754.43    227.42 o 
   3   9  18     6135.50     6421.92    478.51 o 
   4   9  18     4180.34     3858.34    290.78 o 
   5   9  18     7463.37     7558.19    489.85 o 
   6   9  18     1575.74     2149.28    279.32 o 
   0  10  18     1326.94     1073.02    154.27 o 
   1  10  18    18301.62    17411.01    543.76 o 
   2  10  18     3314.62     3563.91    319.54 o 
   3  10  18    13112.87    13084.13    605.10 o 
   4  10  18     4465.83     4222.01    360.81 o 
   5  10  18     3128.84     3078.13    317.18 o 
   6  10  18      464.02      346.01    171.63 o 
   1  11  18       17.35       44.41     89.03 o 
   2  11  18      881.03      786.40    140.39 o 
   3  11  18     4228.36     4279.54    358.50 o 
   4  11  18     3388.19     2986.39    313.59 o 
   5  11  18     5947.30     5862.00    438.07 o 
   0  12  18     3338.22     3784.09    410.00 o 
   1  12  18    11542.46    12586.85    423.86 o 
   2  12  18     3982.98     3739.44    303.25 o 
   3  12  18    11932.18    10361.97    572.41 o 
   4  12  18       52.63      -69.73    145.89 o 
   5  12  18     2503.08     2402.60    303.10 o 
   1  13  18      612.61      566.23    163.43 o 
   2  13  18        1.04       33.81    105.12 o 
   3  13  18     9237.52     8242.56    516.49 o 
   4  13  18     2311.68     2297.46    287.50 o 
   5  13  18     3212.33     2945.56    335.82 o 
   0  14  18      851.28      946.86    281.88 o 
   1  14  18     4523.03     4688.42    297.73 o 
   2  14  18     2809.22     3099.37    245.65 o 
   3  14  18    12409.20    12273.53   1028.15 o 
   4  14  18      866.13     1153.68    233.15 o 
   1  15  18      375.67      321.31    114.90 o 
   2  15  18     1467.16     1526.19    185.80 o 
   3  15  18     1472.25     1420.07    232.71 o 
   4  15  18      531.87      659.34    197.20 o 
   0  16  18      723.09      650.42    234.66 o 
   1  16  18     7490.88     7588.17    429.03 o 
   2  16  18     2200.48     1884.35    229.87 o 
   3  16  18     5382.67     4974.48    414.32 o 
   4  16  18      585.49      845.74    217.24 o 
   1  17  18        3.78      114.22    142.51 o 
   2  17  18       35.62      -19.06    121.96 o 
   3  17  18     3573.32     2399.31    627.61 o 
   0  18  18     1374.99     1631.31    387.99 o 
   1  18  18     2023.00     1956.05    298.96 o 
   2  18  18      785.06      642.22    263.05 o 
   1  19  18       69.50       60.23    166.01 o 
   1   1  19      213.48      201.02     75.19 o 
   2   1  19       86.73      183.19    104.22 o 
   3   1  19      317.53      289.46    122.61 o 
   4   1  19       31.09       33.42    121.72 o 
   5   1  19        0.85      136.29    153.38 o 
   6   1  19      193.42      323.97    130.07 o 
   0   2  19       94.86      251.85    108.40 o 
   1   2  19      699.12      605.41    137.11 o 
   2   2  19      153.68       52.20     98.44 o 
   3   2  19        7.67      181.78    125.81 o 
   4   2  19       94.69      111.12    119.42 o 
   5   2  19      665.92      595.18    171.36 o 
   6   2  19       15.72      106.29    135.73 o 
   1   3  19      550.20      619.34     98.38 o 
   2   3  19     4929.73     5093.60    325.91 o 
   3   3  19      308.31      212.41    134.53 o 
   4   3  19       19.76       15.95    115.17 o 
   5   3  19       19.40      -43.94    123.51 o 
   6   3  19      489.45      386.71    218.88 o 
   0   4  19       23.88        1.23     93.87 o 
   1   4  19       10.67       28.74     65.62 o 
   2   4  19     2238.02     2016.50    206.92 o 
   3   4  19     1040.85     1165.55    189.29 o 
   4   4  19      320.77      209.41    136.18 o 
   5   4  19      597.46      502.44    177.24 o 
   6   4  19        0.12      -14.13    107.42 o 
   1   5  19      623.10      608.90    101.61 o 
   2   5  19     1631.50     1534.91    188.89 o 
   3   5  19       19.63      -92.30    101.40 o 
   4   5  19       88.83      127.63    115.20 o 
   5   5  19       35.01      181.93    165.40 o 
   6   5  19     2082.15     2344.41    285.96 o 
   0   6  19     9952.81    10686.80    459.07 o 
   1   6  19     1788.97     1740.33    136.56 o 
   2   6  19     1251.74     1749.35    225.58 o 
   3   6  19      282.94      107.80    113.38 o 
   4   6  19     1413.37      843.44    187.85 o 
   5   6  19       24.58      115.48    128.46 o 
   6   6  19       23.97      -96.16    112.46 o 
   1   7  19     1481.82     1316.97    236.26 o 
   2   7  19      199.71      187.53     97.65 o 
   3   7  19      322.98      102.26    125.54 o 
   4   7  19      238.27      371.21    136.94 o 
   5   7  19     1113.53     1422.02    208.42 o 
   6   7  19     1622.85     1374.66    199.15 o 
   0   8  19     8160.46     8584.25    450.36 o 
   1   8  19      573.18      543.01    128.09 o 
   2   8  19     1618.40     1645.63    181.72 o 
   3   8  19       43.17      182.84    102.37 o 
   4   8  19     4160.67     4172.82    330.96 o 
   5   8  19     1805.64     1716.15    223.91 o 
   6   8  19      213.88      233.51    165.95 o 
   1   9  19     4318.57     4517.90    429.79 o 
   2   9  19       84.50       63.77    100.37 o 
   3   9  19      598.38      754.27    153.99 o 
   4   9  19      202.46      159.11    146.09 o 
   5   9  19      546.69      334.70    234.90 o 
   0  10  19    18287.14    19161.21    794.35 o 
   1  10  19       99.70       30.49     81.32 o 
   2  10  19     1640.78     1646.21    197.54 o 
   3  10  19       28.56       40.19    156.42 o 
   4  10  19     2359.34     2161.20    443.64 o 
   5  10  19     1903.96     2055.67    281.59 o 
   1  11  19      125.03      151.20    103.43 o 
   2  11  19      178.32      170.76    129.74 o 
   3  11  19       20.00       72.14    139.40 o 
   4  11  19     1713.03     1838.95    258.05 o 
   5  11  19     1373.10     1553.37    222.13 o 
   0  12  19     9234.88    10066.49    695.08 o 
   1  12  19     4506.04     4334.50    404.70 o 
   2  12  19     1100.15     1129.67    187.09 o 
   3  12  19      579.86      657.95    187.36 o 
   4  12  19     3363.25     3218.14    330.93 o 
   5  12  19      562.33      336.19    228.49 o 
   1  13  19        0.73       78.19    108.38 o 
   2  13  19     2327.40     2186.12    243.45 o 
   3  13  19      109.53       92.78    137.66 o 
   4  13  19     2616.40     2892.17    391.79 o 
   0  14  19     3767.46     4087.72    352.07 o 
   1  14  19      204.85      247.68    109.71 o 
   2  14  19     3318.35     3076.04    282.60 o 
   3  14  19      398.49      285.55    145.72 o 
   4  14  19     2774.84     2455.27    304.60 o 
   1  15  19      469.38      594.09    163.82 o 
   2  15  19      826.49     1166.94    195.98 o 
   3  15  19      217.65      112.92    159.01 o 
   0  16  19     5916.62     5787.96    422.28 o 
   1  16  19     1605.51     1522.42    205.32 o 
   2  16  19     5605.56     5027.83    727.65 o 
   3  16  19      301.93      256.76    180.60 o 
   1  17  19       12.50       85.81    127.89 o 
   2  17  19     2402.18     2443.54    303.07 o 
   0  18  19     2110.72     2038.41    388.71 o 
   1  18  19      754.65      671.67    208.82 o 
   0   0  20        8.68     -133.89    127.97 o 
   1   0  20    15334.90    16447.98    603.24 o 
   2   0  20      236.15      257.97    149.41 o 
   3   0  20    20959.25    21117.86   1078.72 o 
   4   0  20        6.90      101.68    194.52 o 
   5   0  20     3744.27     3199.27    457.33 o 
   6   0  20      440.11      163.22    209.94 o 
   1   1  20     3068.99     3578.89    223.59 o 
   2   1  20     1608.36     1852.67    205.29 o 
   3   1  20     6497.13     7449.50    549.87 o 
   4   1  20     1989.74     1919.06    244.72 o 
   5   1  20     8007.95     7617.64    485.45 o 
   6   1  20      734.81      709.48    195.19 o 
   0   2  20     1059.31      991.09    164.17 o 
   1   2  20    28650.95    28926.01    691.80 o 
   2   2  20     1443.29     1533.24    188.94 o 
   3   2  20    14343.38    14097.04    603.84 o 
   4   2  20       43.17       50.66    131.04 o 
   5   2  20     1887.36     1888.28    319.78 o 
   6   2  20      659.18      610.55    186.17 o 
   1   3  20      640.11      599.70    120.18 o 
   2   3  20      189.90      386.00    124.40 o 
   3   3  20     5828.17     6903.04    547.79 o 
   4   3  20      603.24      730.66    174.64 o 
   5   3  20    12489.28    13328.55    649.53 o 
   6   3  20      504.69      567.46    180.24 o 
   0   4  20      287.10      407.22    136.25 o 
   1   4  20    18279.20    18104.30    495.89 o 
   2   4  20     1801.29     1809.90    203.86 o 
   3   4  20     8323.76     8110.93   1050.10 o 
   4   4  20       18.40      -34.78    138.80 o 
   5   4  20     5004.50     4843.04    387.49 o 
   6   4  20        0.00       99.75    144.81 o 
   1   5  20     1721.38     1834.10    164.33 o 
   2   5  20       15.19      -33.16     93.70 o 
   3   5  20     6996.91     6040.06    405.10 o 
   4   5  20       23.11       47.09    126.13 o 
   5   5  20    14768.38    15162.34    678.54 o 
   6   5  20      329.52      406.26    167.47 o 
   0   6  20      429.17      463.46    136.68 o 
   1   6  20    16499.20    16548.86    469.08 o 
   2   6  20     1528.78     1590.55    202.02 o 
   3   6  20     7995.64     8989.02    510.07 o 
   4   6  20      575.73      293.28    155.78 o 
   5   6  20     5046.61     4817.10    385.34 o 
   6   6  20      167.92       51.62    120.65 o 
   1   7  20      329.68      517.67    106.36 o 
   2   7  20        1.78      116.42    110.29 o 
   3   7  20     5820.52     5236.91    444.70 o 
   4   7  20        1.41       -2.61    164.43 o 
   5   7  20    11581.84    12019.13    571.23 o 
   0   8  20      402.74      377.17    127.88 o 
   1   8  20    19576.81    19923.79    572.97 o 
   2   8  20     1083.36     1212.33    178.40 o 
   3   8  20     5837.70     5785.98    398.01 o 
   4   8  20      126.16     -187.71    129.73 o 
   5   8  20     2485.43     2529.70    297.95 o 
   1   9  20      991.78     1203.67    149.52 o 
   2   9  20     1579.70     1780.25    190.80 o 
   3   9  20     6685.95     5937.88    404.71 o 
   4   9  20       96.64      -29.31    144.92 o 
   5   9  20     8760.19     8335.39    531.18 o 
   0  10  20        0.92      111.13    117.28 o 
   1  10  20    10069.53     9645.22    390.85 o 
   2  10  20       46.46       68.61    117.37 o 
   3  10  20     8577.89     8247.69   1316.60 o 
   4  10  20      310.11      487.29    160.18 o 
   5  10  20     3579.86     3517.49    454.86 o 
   1  11  20       69.80       21.14     98.96 o 
   2  11  20       31.04       85.87    132.49 o 
   3  11  20     5134.85     5085.43    468.07 o 
   4  11  20        0.55     -200.79    136.36 o 
   0  12  20      805.31      737.30    203.40 o 
   1  12  20    16381.28    16083.57    529.66 o 
   2  12  20      324.49      310.90    147.21 o 
   3  12  20     6039.81     6108.85    506.20 o 
   4  12  20       72.74     -182.83    121.89 o 
   1  13  20      263.75      412.40    125.11 o 
   2  13  20       36.18      -30.32    128.31 o 
   3  13  20     1857.48     1954.43    338.37 o 
   4  13  20      136.60        7.37    169.23 o 
   0  14  20       10.39      146.26    147.25 o 
   1  14  20     5446.64     5018.50    348.46 o 
   2  14  20      698.20      759.08    229.77 o 
   3  14  20     7036.67     7088.64    494.86 o 
   1  15  20     1332.96     1586.05    188.71 o 
   2  15  20        4.07      -41.71    141.02 o 
   3  15  20     3347.48     3799.36    452.95 o 
   0  16  20     2081.24     2255.20    272.17 o 
   1  16  20     4255.98     3938.56    317.20 o 
   2  16  20      344.00      568.33    185.12 o 
   1  17  20      162.23      329.49    144.92 o 
   1   1  21      409.76      456.14    116.55 o 
   2   1  21       12.02      -32.71     94.80 o 
   3   1  21        6.34      -79.37    130.80 o 
   4   1  21       25.21       70.71    208.20 o 
   5   1  21      136.47       47.19    138.98 o 
   0   2  21      197.05      232.72    115.55 o 
   1   2  21       68.97      190.54     99.79 o 
   2   2  21      963.31      937.45    167.52 o 
   3   2  21       76.10      274.62    144.45 o 
   4   2  21        0.18      163.37    120.56 o 
   5   2  21       33.85      -47.90    126.70 o 
   1   3  21      766.37      698.15    132.82 o 
   2   3  21        3.09     -135.53     90.35 o 
   3   3  21      930.50     1295.35    218.96 o 
   4   3  21      232.35       91.42    137.85 o 
   5   3  21        8.04       -1.01    129.99 o 
   0   4  21      195.29        7.37    100.08 o 
   1   4  21       10.48       71.53     89.94 o 
   2   4  21      962.16      996.01    199.10 o 
   3   4  21       15.61      -81.93    116.91 o 
   4   4  21       48.50      -49.33    124.52 o 
   5   4  21        8.02      112.15    140.91 o 
   1   5  21     1890.06     1713.47    288.64 o 
   2   5  21      216.48      285.73    126.16 o 
   3   5  21      528.45      485.94    166.62 o 
   4   5  21      454.32      405.70    176.17 o 
   5   5  21       21.36       58.57    139.26 o 
   0   6  21      998.55     1065.46    210.27 o 
   1   6  21      449.02      377.03    111.18 o 
   2   6  21     2242.74     1728.29    206.46 o 
   3   6  21        6.01        8.98    122.72 o 
   4   6  21      983.53      564.12    175.51 o 
   5   6  21       83.10       97.76    135.87 o 
   1   7  21     1220.66     1085.32    161.04 o 
   2   7  21      474.47      437.33    135.26 o 
   3   7  21      551.78      894.93    324.54 o 
   4   7  21      809.79      798.08    191.04 o 
   5   7  21        1.35       27.48    133.48 o 
   0   8  21     1939.19     2337.26    248.37 o 
   1   8  21      285.65      257.66    104.11 o 
   2   8  21     2224.88     2216.97    230.61 o 
   3   8  21     1107.01     1253.16    209.66 o 
   4   8  21      490.14      589.12    180.84 o 
   5   8  21      248.09      -16.16    178.86 o 
   1   9  21       20.88      -21.17     88.07 o 
   2   9  21     1219.64     1136.31    202.61 o 
   3   9  21      773.48     1006.95    197.28 o 
   4   9  21     3117.75     2566.26    347.22 o 
   0  10  21     7222.94     7103.40    439.39 o 
   1  10  21        7.03       56.27     95.15 o 
   2  10  21     1716.49     1847.02    250.05 o 
   3  10  21     2084.52     1653.80    283.12 o 
   4  10  21     1334.47     1881.88    274.72 o 
   1  11  21       87.34      202.63    114.68 o 
   2  11  21       90.92      125.95    143.96 o 
   3  11  21        1.39       42.99    138.80 o 
   4  11  21     4449.08     4612.01    354.90 o 
   0  12  21     6391.47     7433.08    818.31 o 
   1  12  21       99.61      -57.31     97.02 o 
   2  12  21     3719.56     3758.82    382.36 o 
   3  12  21      986.03      691.83    201.23 o 
   1  13  21        4.48       38.39    113.37 o 
   2  13  21      560.41      596.47    173.38 o 
   3  13  21     1058.44     1506.41    250.19 o 
   0  14  21     1879.63     2868.43    569.69 o 
   1  14  21        0.61       86.12    114.25 o 
   2  14  21     4329.03     5198.82    377.70 o 
   1  15  21       53.87       25.13    119.64 o 
   2  15  21     2112.97     2699.94    283.80 o 
   0   0  22     3320.03     3532.09    423.77 o 
   1   0  22    15347.48    15990.99    729.67 o 
   2   0  22     3013.85     3420.65    438.80 o 
   3   0  22    14038.33    13113.93    980.15 o 
   4   0  22       56.02       71.38    197.14 o 
   5   0  22      621.88      610.76    261.67 o 
   1   1  22        5.49      172.96    103.77 o 
   2   1  22       26.36       28.90    103.96 o 
   3   1  22     6234.37     5064.07    417.48 o 
   4   1  22     5353.30     4139.85    974.53 o 
   5   1  22     3917.00     3714.97    457.42 o 
   0   2  22     2626.05     3006.67    275.63 o 
   1   2  22    14760.16    14480.16    486.21 o 
   2   2  22     3519.10     3319.81    280.95 o 
   3   2  22    15336.60    14155.04    635.34 o 
   4   2  22       58.68       -2.67    133.43 o 
   5   2  22     1167.01     1022.71    289.89 o 
   1   3  22       79.88      142.29    106.12 o 
   2   3  22        7.77      -38.68    141.86 o 
   3   3  22     6795.65     6531.35    443.18 o 
   4   3  22     2834.60     3227.91    322.36 o 
   5   3  22     5243.62     5120.54    411.48 o 
   0   4  22      570.69      143.63    237.74 o 
   1   4  22    14959.52    14802.00    522.99 o 
   2   4  22     3946.13     3975.73    411.56 o 
   3   4  22     7383.73     8470.77    664.65 o 
   4   4  22      945.89     1081.44    210.11 o 
   5   4  22     1225.97     1540.42    363.54 o 
   1   5  22        0.86      120.47    102.98 o 
   2   5  22     1370.94     1615.74    212.11 o 
   3   5  22     3555.09     3595.42    323.19 o 
   4   5  22     1369.45     1405.32    231.44 o 
   5   5  22    10282.11     8998.98    759.15 o 
   0   6  22       67.07        0.34    121.62 o 
   1   6  22    11410.01    10856.76    464.70 o 
   2   6  22     3831.94     3562.08    346.96 o 
   3   6  22     6773.91     6413.27    435.83 o 
   4   6  22     1516.59     1653.89    319.78 o 
   1   7  22      628.56      634.64    147.79 o 
   2   7  22      243.74      243.14    129.34 o 
   3   7  22     5687.90     6908.44    667.86 o 
   4   7  22      180.10      246.07    152.47 o 
   0   8  22     1029.56     1165.47    171.50 o 
   1   8  22     9964.71     8958.61    796.28 o 
   2   8  22     3347.94     3386.40    287.78 o 
   3   8  22     8227.94     8978.74    588.85 o 
   4   8  22      520.55      488.89    183.72 o 
   1   9  22      275.55      322.97    122.69 o 
   2   9  22      393.86      245.65    133.98 o 
   3   9  22     3034.51     3026.65    377.72 o 
   4   9  22      733.23      552.04    221.48 o 
   0  10  22     1920.43     1834.80    452.40 o 
   1  10  22     9594.05     8946.17    542.13 o 
   2  10  22      717.52      506.63    179.71 o 
   3  10  22     5654.41     5259.83    483.69 o 
   1  11  22      442.64      313.60    157.28 o 
   2  11  22     1100.39     1029.20    215.50 o 
   3  11  22     2554.00     2750.46    354.39 o 
   0  12  22     2555.33     2810.43    407.01 o 
   1  12  22     8027.04     7148.24    414.04 o 
   2  12  22     1403.36     1311.13    225.87 o 
   3  12  22     5879.94     5260.90    487.51 o 
   1  13  22     1083.97     1377.98    192.86 o 
   2  13  22       26.21      206.72    153.02 o 
   0  14  22     4661.16     4855.23    774.87 o 
   1  14  22     7181.20     6427.77    395.31 o 
   1   1  23       38.67       77.14     98.11 o 
   2   1  23      322.16      368.23    153.99 o 
   3   1  23       55.18      195.78    143.77 o 
   4   1  23       86.84       38.66    144.63 o 
   0   2  23       83.45      -23.51    109.36 o 
   1   2  23      192.13      562.34    130.67 o 
   2   2  23      591.35      459.30    150.36 o 
   3   2  23       43.57      112.77    140.77 o 
   4   2  23        2.07     -175.31    116.87 o 
   1   3  23      541.05      582.27    131.47 o 
   2   3  23       37.21       42.38    114.35 o 
   3   3  23      284.18      320.09    155.98 o 
   4   3  23      497.39      687.00    194.58 o 
   0   4  23      419.08      351.72    135.97 o 
   1   4  23      560.99      775.60    218.34 o 
   2   4  23      816.98      846.34    164.61 o 
   3   4  23        0.29      118.85    135.32 o 
   4   4  23      381.20      519.01    178.55 o 
   1   5  23      753.31      710.74    138.60 o 
   2   5  23       11.36      131.98    120.87 o 
   3   5  23      574.03      863.38    197.49 o 
   4   5  23     1298.83     1089.03    218.96 o 
   0   6  23        0.36       27.27    137.06 o 
   1   6  23     1239.77     1165.51    186.23 o 
   2   6  23     2780.36     2848.74    274.24 o 
   3   6  23      176.84      241.55    170.30 o 
   4   6  23      212.06       97.36    149.62 o 
   1   7  23       95.31       -0.26    115.15 o 
   2   7  23      196.95      189.67    141.02 o 
   3   7  23       31.39      164.14    151.60 o 
   4   7  23     1605.18     1891.10    262.90 o 
   0   8  23      331.02      425.72    178.02 o 
   1   8  23      860.73      569.81    208.91 o 
   2   8  23     2088.12     1965.16    231.25 o 
   3   8  23      372.34      559.00    176.83 o 
   1   9  23      153.00      213.65    131.80 o 
   2   9  23       78.91       93.71    157.32 o 
   3   9  23      677.12      622.67    225.63 o 
   0  10  23      722.01      897.15    220.18 o 
   1  10  23      179.84      202.37    125.31 o 
   2  10  23     3321.98     3364.19    299.36 o 
   3  10  23     2200.25     2758.70    372.34 o 
   1  11  23     1055.92     1191.55    217.30 o 
   2  11  23      381.03      625.90    199.86 o 
   0  12  23      112.78       36.59    192.21 o 
   1  12  23      646.18      566.11    176.14 o 
   0   0  24    14188.21    15682.40   1316.73 o 
   1   0  24     6127.94     6027.35    485.06 o 
   2   0  24     6317.91     5900.90    600.02 o 
   3   0  24     4446.33     4471.35    530.83 o 
   4   0  24     1723.28     1952.33    377.50 o 
   1   1  24      448.62      542.30    138.16 o 
   2   1  24      357.10      514.82    164.67 o 
   3   1  24     4978.96     6017.52    439.98 o 
   4   1  24     5693.09     5421.41    421.81 o 
   0   2  24    10225.81     4751.25   5035.75 o 
   1   2  24     4506.19     4937.57    314.80 o 
   2   2  24     5120.51     5111.38    392.19 o 
   3   2  24     5437.68     5135.43    491.10 o 
   4   2  24     3426.52     3636.88    355.00 o 
   1   3  24       12.48      139.61    114.59 o 
   2   3  24     1261.24     1256.08    227.62 o 
   3   3  24     4647.81     5332.57    417.00 o 
   0   4  24     9436.71    10159.85    641.70 o 
   1   4  24     3693.05     2768.57    238.73 o 
   2   4  24     6784.28     7077.84    422.26 o 
   3   4  24     4255.84     4620.65    384.85 o 
   1   5  24       16.28        0.90    100.36 o 
   2   5  24     2683.24     2506.30    334.96 o 
   3   5  24     2701.44     2640.83    298.70 o 
   0   6  24     6016.79     5806.10    526.36 o 
   1   6  24     4208.39     4512.41    332.79 o 
   2   6  24     6390.11     6849.48    423.57 o 
   3   6  24     2621.04     2581.70    297.46 o 
   1   7  24      321.64      197.61    128.70 o 
   2   7  24     3737.52     3765.73    339.31 o 
   3   7  24     1536.68      827.79    202.53 o 
   0   8  24     4623.89     4548.25    424.82 o 
   1   8  24     2643.62     2531.44    319.72 o 
   2   8  24     6899.79     6714.67    417.78 o 
   1   9  24      317.42      160.56    139.59 o 
   2   9  24      869.11      910.93    182.30 o 
   0  10  24     7703.72     8229.35    685.17 o 
   1  10  24     3788.99     3748.08    492.22 o 
   1   1  25        9.49       21.62     99.49 o 
   2   1  25        9.22       53.76    134.56 o 
   3   1  25      102.58      -78.83    139.00 o 
   0   2  25        8.64       -7.13    180.40 o 
   1   2  25       31.66      160.11    113.03 o 
   2   2  25       79.00      291.37    150.77 o 
   3   2  25        2.21       54.97    136.37 o 
   1   3  25       18.78      -42.68    106.03 o 
   2   3  25       72.93      143.24    146.28 o 
   0   4  25        8.76      397.02    236.36 o 
   1   4  25      542.43      636.86    143.40 o 
   2   4  25       71.28      215.06    145.06 o 
   1   5  25        0.64      -83.90    111.83 o 
   2   5  25      199.13      153.09    141.19 o 
   0   6  25       60.37      351.13    447.54 o 
   1   6  25      600.37      775.23    171.42 o 
   2   6  25     1041.86      937.14    192.26 o 
   1   7  25      288.38      365.86    138.25 o 
   0   8  25        1.91       80.88    316.24 o 
   1   8  25     1031.53      946.26    186.76 o 
   0   0  26    20306.70    18241.89   1490.57 o 
   1   0  26      569.87      358.58    196.37 o 
   1   1  26      537.58      533.19    147.91 o 
   0   2  26    19915.66    20246.41   1130.96 o 
   1   2  26      590.48      469.10    141.61 o 
   1   3  26       79.23      175.61    124.19 o 
   0   4  26    14881.19    13607.64    997.52 o 
                                                 
